# Supplementary material for: Transcriptomics of single dose and repeated carbon black and ozone inhalation co-exposure highlight progressive pulmonary mitochondrial dysfunction
Source: Part Fibre Toxicol. 2021 Dec 15;18:44. doi: 10.1186/s12989-021-00437-8 (PMC8672524; doi:10.1186/s12989-021-00437-8)
Supplement: Supplementary file 1 — Additional file 1. Raw data values used for generation of heat maps for real time PCR, ELISA, and primer sequences. [file 12989_2021_437_MOESM1_ESM.xlsx]

## Sheet: Fig 3 (D) 1 Day
Fig 3 (D) 1 Day
Air	CB	O3	CB+O3
1±.991 (n=5)	2.980 ± .190 (n=5)	12.711 ± .630 (n=5)	17.976 ± .635(n=5)	IL 6
1 ± .46 (n=5)	2.190 ± .980 (n=5)	4.270 ± .360 (n=5)	6.420 ± .540 (n=5)	IL-1β
1 ± .650 (n=5)	.970 ± .120 (n=5)	3.250 ± .570 (n=5)	5.980 ± .602 (n=5)	KC
1±1.026 (n=5)	2.980±.190 (n=5)	8.938±1.717 (n=5)	17.976 ±.635(n=5)	IL13
1±.450 (n=5)	2.161±.620 (n=7)	5.419±1.393 (n=5)	10.718±1.659 (n=5)	TSLP
1±.872 (n=5)	.929±.643 (n=5)	2.5±.949 (n=5)	7.170 ±.415(n=5)	TNF-α
1±.999 (n=5)	1.076±1.384 (n=5)	10.213±1.576 (n=5)	14.849 ± .961 (n=5)	IL 33
1±.553 (n=4)	2.395 ±.979 (n=4)	2.042±.145 (n=4)	3.936 ±.397(n=4)	SFTPC
1±.341(n=4)	.822 ±.870 (n=4)	.679±.142 (n=4)	10.405 ±.578(n=4)	CC10

## Sheet: Primer List
Name	Forward Sequence	Reverse Sequence
TSLP	GCAAATCGAGGACTGTGAGAGC	TGAGGGCTTCTCTTGTTCTCCG
IL13	AACGGCAGCATGGTATGGAGTG	TGGGTCCTGTAGATGGCATTGC
IL-1β	TGGACCTTCCAGGATGAGGACA	GTTCATCTCGGAGCCTGTAGTG
KC	TCCAGAGCTTGAAGGTGTTGCC	AACCAAGGGAGCTTCAGGGTCA
IL33	CTACTGCATGAGACTCCGTTCTG	AGAATCCCGTGGATAGGCAGAG
18s	GGTGGAGTCATACGCATTCTGG	ACAGCATTCCCAGTGCCTTGGA
IL6	TACCACTTCACAAGTCGGAGGC	CTGCAAGTGCATCATCGTTGTTC
TNF-α	GGTGCCTATGTCTCAGCCTCTT	GCCATAGAACTGATGAGAGGGAG
CC10	GGTTATGTGGCATCCCTGAAGC	GCTTACACAGAGGACTTGTTAGG
Nox-1	CTCCAGCCTATCTCATCCTGAG	AGTGGCAATCACTCCAGTAAGGC
Nox-2	TGGCGATCTCAGCAAAAGGTGG	GTACTGTCCCACCTCCATCTTG
Duox-2	GAGAAAGGCTGTGACCAAGCAG	TCACGCACTTGCTGGGATGAGT
p40Phox	CAAAGACCTGCTAGCGCTCATG	CCACATCCTCATCTGACAGCAG
p47Phox	GCTGACTACGAGAAGAGTTCGG	CCTCGCTTTGTCTTCATCTGGC
HO-1	CACTCTGGAGATGACACCTGAG	GTGTTCCTCTGTCAGCATCACC
Txn-1	CAAATGCATGCCGACCTTCCAG	GCTGGTTACACTTTTCAGAGCATG

## Sheet: Fig 3 (D) 4 Day
Fig 3 (D) 4 Day
Air	CB	O3	CB+O3
1±.838 (n=5)	2.034 ± 1.007 (n=5)	12.729 ± .630 (n=5)	22.223 ± 1.002(n=5)	IL 6
1±.350 (n=5)	1.260 ± 1.2 (n=5)	5.390 ± .379 (n=5)	6.02 ±.452 (n=5)	IL-1β
1±.375 (n=5)	.998 ± 1.2 (n=5)	4.380 ± .352 (n=5)	6.480 ± .271 (n=5)	KC
1±.365 (n=5)	1.351±.539 (n=5)	14.480±1.036(n=5)	28.286 ± .737(n=5)	IL 13
1±.307 (n=5)	1.476±.609(n=7)	10.689±1.659(n=5)	21.171±.773 (n=5)	TSLP
1±.903 (n=5)	1.696±.643 (n=5)	4.757 ±.399(n=5)	5.444 ±.791	TNF-α
1±.824 (n=5)	2.961±.988 (n=5)	13.361±1.213(n=5)	17.778 ±.436(n=5)	IL33
1±.467 (n=4)	2.646 ±.135 (n=4)	3.511±.394 (n=4)	4.722 ±.244 (n=4)	SFTPC
1±.791(n=4)	.655 ±.505 (n=4)	.693±.414 (n=4)	12.641 ±.906(n=4)	CC10

## Sheet: Fig 3 (E) 1 Day
Fig 3 (E) 1 Day
Air	CB	O3	CB+O3
225.0753 ± 63.24727	309.2188 ± 74.17381	642.989 ± 162.8276	1088.871 ± 378.7696	IL-13
(n=4)	(n=4)	(n=4)	(n=5)
25.76796 ±	25.87585 ± 1.46768	40.04883 ± 9.491051 (n=4)	77.0362 ± 22.35087 (n=5)	TSLP
1.478161 (n=4)	(n=4)
41.05225 ± 3.032637 (n=4)	56.5735 ± 22.47743	111.7888 ± 12.07546 (n=4)	188.905 ± 38.06024 (n=4)	IL-1β
	(n=4)
29.39075 ± 7.416335 (n=4)	28.619 ± 6.076597	110.9633 ± 6.502817(n=4)	226.6134 ±	IL-6
	(n=4)		52.87593 (n=5)
30.32938±7.284915 (n=4)	32.94313 ± 2.369717	60.51338 ± 5.266655 (n=4)	90.3964 ± 17.48079 (n=4)	TNF-α
	(n=4)
12.35566±1.819999 (n=4)	12.47826±.954076(n=4)	37.165 ± 5.639371(n=4)	71.2965 ± 12.57868 (n=4)	KC

## Sheet: Fig 3 (E) 4 Day
Fig 3 (E) 4 Day
Air	CB	O3	CB+O3
314.521 ± 74.06264	175.951 ± 108.3073	761.0083 ± 115.4273	815.8498 ± 142.0493	IL-13
(n=3)	(n=4)	(n=3)	(n=4)
26.25591 ±	25.06664 ± 1.207274	61.52011 ± 33.51002 (n=4)	55.66943 ± 25.74081 (n=5)	TSLP
2.9106 (n=4)	(n=4)
51.87 ± 5.4635 (n=3)	47.0535 ± 11.7481	105.74 ± 32.54591 (n=4)	181.4038 ± 63.81395 (n=4)	IL-1β
	(n=4)
38.465 ± 12.59563 (n=3)	32.97325 ± 14.00906	173.3943 ± 87.54736(n=4)	172.931 ±	IL-6
	(n=4)		55.1647 (n=5)
29.17224±6.937993 (n=3)	30.04039 ± 11.61383	46.72391 ± 19.30216 (n=4)	57.46944 ± 10.90002 (n=4)	TNF-α
	(n=4)
15.02569±5.34728 (n=3)	12.8525±.1.045957(n=4)	27.00565 ± 7.162337(n=4)	35.29506 ± 6.920013 (n=4)	KC

## Sheet: Fig 5 (A) 1 Day
Fig 5 (A) 1 Day
Air	CB	O3	CB+O3
1±.38 (n=5)	1.740 ± .581 (n=5)	1.520 ± 1.002 (n=5)	2.193 ± .727 (n=5)	Nox1
1±1.258 (n=5)	1.201 ± 1.433(n=5)	26.331 ± .459 (n=5)	44.429 ± 1.027(n=5)	Nox2
1±.34 (n=5)	1.911 ± 1.375 (n=5)	3.351 ± 1.139 (n=5)	11.467 ±.744 (n=5)	Duox2
1±1.894 (n=5)	1.129±1.559 (n=5)	7.229±1.494(n=5)	8.675 ±1.089(n=5)	p40 phox
1±1.41 (n=5)	1.786±.617 (n=5)	1.986±.632(n=5)	2.506 ± .919(n=5)	p47 phox
1±1.081 (n=4)	7.260±.920 (n=4)	10.021±.961(n=6)	15.464 ± .663(n=6)	HO-1
1±.933 (n=3)	13.634±1.218 (n=4)	25.049±.747(n=6)	25.519 ± .506(n=7)	Txn-1

## Sheet: Fig 5 (A) 4 Day
Fig 5 (A) 4 Day
Air	CB	O3	CB+O3
1±.658 (n=5)	.855± .981 (n=5)	.542 ± 1.516 (n=5)	.748 ± .819 (n=5)	Nox1
1±.945 (n=5)	1.089 ± 1.521(n=5)	6.364 ± 1.383(n=5)	23.458 ± 1.598(n=5)	Nox2
1±.808 (n=5)	1.967 ± 1.794 (n=5)	2.216 ± 1.665 (n=5)	4.756 ±1.650 (n=5)	Duox2
1±1.10 (n=5)	1.331±2.791(n=5)	1.571±1.591(n=5)	5.938 ±0.320(n=5)	p40 phox
1±0.48 (n=5)	.764±1.532 (n=5)	.950±1.160(n=5)	3.191± .672(n=5)	p47 phox
1±0.544 (n=3)	1.961±1.411 (n=3)	3.894±1.341(n=5)	10.240 ± .742(n=7)	HO-1
1±.586 (n=3)	1.538±1.041 (n=4)	5.670±.843(n=6)	8.345 ± 1.281 (n=4)	Txn-1
