# Supplementary material for: Transcriptomics of single dose and repeated carbon black and ozone inhalation co-exposure highlight progressive pulmonary mitochondrial dysfunction
Source: Part Fibre Toxicol. 2021 Dec 15;18:44. doi: 10.1186/s12989-021-00437-8 (PMC8672524; doi:10.1186/s12989-021-00437-8)
Supplement: Supplementary file 2 — Additional file 2. Differential expression analyses. [file 12989_2021_437_MOESM2_ESM.xlsx]

## Sheet: CB-1 vs Sham-1 - DE
Carbon Black, Day 1 compared to Sham, Day 1 - Differential Gene Expression
Ensembl	baseMean	log2FoldChange	lfcSE	stat	pvalue	padj	Gene name	Gene type	Gene start (bp)	Gene end (bp)	Chromosome/scaffold name
ENSMUSG00000058624	647.562	1.60493	0.215136	7.46009	8.64654e-14	1.29776e-09	Gda	protein_coding	21391307	21473445	19
ENSMUSG00000003153	89.7727	2.20235	0.303688	7.25203	4.10574e-13	2.28611e-09	Slc2a3	protein_coding	122727809	122801640	6
ENSMUSG00000005800	149.609	4.46504	0.620282	7.19839	6.09265e-13	2.28611e-09	Mmp8	protein_coding	7558456	7568485	9
ENSMUSG00000022651	231.304	4.84695	0.670313	7.23087	4.79908e-13	2.28611e-09	Retnlg	protein_coding	48872621	48874496	16
ENSMUSG00000096210	939.482	-0.482475	0.0689733	-6.99509	2.65083e-12	7.95726e-09	H1f0	protein_coding	79028450	79030504	15
ENSMUSG00000001995	25.7599	21.7851	3.12757	6.96549	3.27253e-12	8.18624e-09	Sipa1l2	protein_coding	125418063	125569808	8
ENSMUSG00000000204	107.816	3.56839	0.530656	6.72448	1.76215e-11	3.30602e-08	Slfn4	protein_coding	83175186	83190216	11
ENSMUSG00000056054	795.655	4.63433	0.687961	6.73633	1.62434e-11	3.30602e-08	S100a8	protein_coding	90668978	90670035	3
ENSMUSG00000016255	66.6668	1.53023	0.233912	6.54193	6.0728e-11	1.01274e-07	Tubb1	protein_coding	174450695	174457882	2
ENSMUSG00000021494	93.9205	22.3394	3.45024	6.47475	9.49661e-11	1.42535e-07	Ddx41	protein_coding	55530410	55536658	13
ENSMUSG00000056071	1158.45	4.52486	0.71141	6.36041	2.01212e-10	2.74544e-07	S100a9	protein_coding	90692632	90695721	3
ENSMUSG00000025993	81.3856	1.44606	0.230159	6.28287	3.3238e-10	4.15724e-07	Slc40a1	protein_coding	45908068	45926523	1
ENSMUSG00000069792	63.0624	2.5536	0.414964	6.15378	7.56599e-10	8.73523e-07	Wfdc17	protein_coding	83703991	83706268	11
ENSMUSG00000017737	166.951	3.34299	0.546151	6.12101	9.29855e-10	9.96871e-07	Mmp9	protein_coding	164940780	164955850	2
ENSMUSG00000017760	971.12	0.375448	0.0615962	6.09531	1.09224e-09	1.09289e-06	Ctsa	protein_coding	164832873	164841032	2
ENSMUSG00000026180	147.186	3.35891	0.555673	6.04475	1.49642e-09	1.40374e-06	Cxcr2	protein_coding	74153989	74161246	1
ENSMUSG00000027068	29.9542	3.45304	0.573214	6.024	1.70158e-09	1.50229e-06	Dhrs9	protein_coding	69380445	69404533	2
ENSMUSG00000001156	395.072	1.42925	0.237656	6.01396	1.81049e-09	1.50965e-06	Mxd1	protein_coding	86647042	86669161	6
ENSMUSG00000025804	103.218	2.0662	0.345568	5.97914	2.24318e-09	1.772e-06	Ccr1	protein_coding	123962124	123968692	9
ENSMUSG00000039109	212.844	1.62747	0.272952	5.96249	2.48422e-09	1.86428e-06	F13a1	protein_coding	36867178	37050244	13
ENSMUSG00000026073	26.6051	4.06199	0.684751	5.93207	2.99142e-09	2.13801e-06	Il1r2	protein_coding	40074079	40125231	1
ENSMUSG00000030786	243.311	1.53348	0.261518	5.86375	4.52528e-09	3.08727e-06	Itgam	protein_coding	128062640	128118491	7
ENSMUSG00000029372	131.423	1.5547	0.265904	5.84684	5.0099e-09	3.26929e-06	Ppbp	protein_coding	90768518	90770063	5
ENSMUSG00000040026	144.62	2.44595	0.419693	5.82796	5.6109e-09	3.50891e-06	Saa3	protein_coding	46711998	46715700	7
ENSMUSG00000052212	86.4677	2.43552	0.419414	5.80696	6.36174e-09	3.81933e-06	Cd177	protein_coding	24743983	24760311	7
ENSMUSG00000025877	37.2013	2.05859	0.359137	5.73206	9.9218e-09	5.72755e-06	Hk3	protein_coding	55005985	55021385	13
ENSMUSG00000030589	71.3803	1.91017	0.333993	5.7192	1.07025e-08	5.94939e-06	Rasgrp4	protein_coding	29134851	29153961	7
ENSMUSG00000001774	507.732	0.699285	0.123474	5.66341	1.48396e-08	7.95453e-06	Chordc1	protein_coding	18292125	18317442	9
ENSMUSG00000090877	305.755	2.2766	0.406592	5.59922	2.15318e-08	1.11438e-05	Hspa1b	protein_coding	34956436	34959238	17
ENSMUSG00000091971	215.894	2.18251	0.39356	5.54555	2.93026e-08	1.46601e-05	Hspa1a	protein_coding	34969190	34972156	17
ENSMUSG00000028859	252.038	2.68718	0.485672	5.53291	3.14964e-08	1.52493e-05	Csf3r	protein_coding	126024550	126044440	4
ENSMUSG00000058818	243.857	1.62259	0.294117	5.51683	3.45179e-08	1.619e-05	Pirb	protein_coding	3711409	3720391	7
ENSMUSG00000030144	37.6466	3.22992	0.588714	5.4864	4.10202e-08	1.86567e-05	Clec4d	protein_coding	123262111	123275265	6
ENSMUSG00000033508	25.6865	3.85767	0.704742	5.47388	4.40282e-08	1.94358e-05	Asprv1	protein_coding	86628164	86629710	6
ENSMUSG00000020120	535.591	1.00711	0.185727	5.42253	5.87611e-08	2.51984e-05	Plek	protein_coding	16971206	17052381	11
ENSMUSG00000005087	1560.09	0.635881	0.117425	5.41522	6.12144e-08	2.55213e-05	Cd44	protein_coding	102811141	102901665	2
ENSMUSG00000043740	20.7172	2.83188	0.526579	5.37788	7.53667e-08	3.05724e-05	B430306N03Rik	protein_coding	48316141	48327024	17
ENSMUSG00000019564	106.394	0.883815	0.167194	5.28618	1.24899e-07	4.93319e-05	Arid3a	protein_coding	79927043	79955018	10
ENSMUSG00000032661	41.9645	2.20617	0.418725	5.26878	1.3733e-07	5.2851e-05	Oas3	protein_coding	120753098	120777661	5
ENSMUSG00000025330	45.1743	2.40757	0.458184	5.25459	1.48356e-07	5.5667e-05	Padi4	protein_coding	140745865	140774236	4
ENSMUSG00000079597	9.77357	4.9574	0.945091	5.24542	1.55925e-07	5.70799e-05	Cstdc4	protein_coding	36184212	36188111	16
ENSMUSG00000030878	290.295	0.54681	0.104355	5.23989	1.60676e-07	5.74188e-05	Cdr2	protein_coding	120957036	120982312	7
ENSMUSG00000032480	53.3277	22.3424	4.30428	5.19075	2.09448e-07	7.31071e-05	Dhx30	protein_coding	110084320	110117830	9
ENSMUSG00000021254	19.1219	7.63315	1.47742	5.16655	2.38452e-07	8.13391e-05	Gpatch2l	protein_coding	86241858	86291784	12
ENSMUSG00000021069	507.386	0.994456	0.193202	5.14723	2.64368e-07	8.81755e-05	Pygl	protein_coding	70190811	70231488	12
ENSMUSG00000006574	113.615	2.52711	0.494015	5.11545	3.13001e-07	0.000100839	Slc4a1	protein_coding	102348824	102366203	11
ENSMUSG00000020288	257.973	1.05005	0.205338	5.11378	3.15773e-07	0.000100839	Ahsa2	protein_coding	23487882	23498030	11
ENSMUSG00000023913	107.804	1.77813	0.351896	5.05299	4.34947e-07	0.000136002	Pla2g7	protein_coding	43568098	43612201	17
ENSMUSG00000059498	246.008	1.04756	0.207987	5.03667	4.73704e-07	0.000145099	Fcgr3	protein_coding	171051174	171064935	1
ENSMUSG00000071713	342.787	1.00574	0.201659	4.98734	6.12177e-07	0.000183763	Csf2rb	protein_coding	78325752	78353847	15
ENSMUSG00000059657	14.2597	4.42396	0.889906	4.97127	6.65167e-07	0.000195755	Stfa2l1	protein_coding	36156811	36161953	16
ENSMUSG00000031400	398.489	0.609025	0.123426	4.93434	8.04238e-07	0.000226721	G6pdx	protein_coding	74409483	74429194	X
ENSMUSG00000051748	66.0197	2.09655	0.425128	4.93157	8.15706e-07	0.000226721	Wfdc21	protein_coding	83746940	83752642	11
ENSMUSG00000086564	30.2524	1.96228	0.397656	4.93463	8.03041e-07	0.000226721	Cd101	protein_coding	100993529	101029556	3
ENSMUSG00000005483	479.996	0.779317	0.159448	4.8876	1.0207e-06	0.000278541	Dnajb1	protein_coding	83608193	83612653	8
ENSMUSG00000033777	85.4086	1.85324	0.383891	4.82751	1.38253e-06	0.000370544	Tlr13	protein_coding	106143204	106160493	X
ENSMUSG00000060063	249.933	1.18327	0.245719	4.81554	1.46801e-06	0.00038655	Alox5ap	protein_coding	149264767	149288153	5
ENSMUSG00000005413	324.89	0.453792	0.0949493	4.77931	1.759e-06	0.000440014	Hmox1	protein_coding	75093621	75100589	8
ENSMUSG00000020802	386.718	0.842739	0.176135	4.78461	1.71319e-06	0.000440014	Ube2o	protein_coding	116537740	116581447	11
ENSMUSG00000024590	274.251	0.751547	0.157191	4.78111	1.74327e-06	0.000440014	Lmnb1	protein_coding	56707813	56753424	18
ENSMUSG00000096719	7.58213	7.30515	1.53184	4.76887	1.85266e-06	0.000455844	Mrgpra2b	protein_coding	47463806	47528862	7
ENSMUSG00000028874	172.647	1.22812	0.258215	4.75617	1.97301e-06	0.000477627	Fgr	protein_coding	132974095	133001910	4
ENSMUSG00000000320	71.6356	1.18433	0.249305	4.75051	2.02902e-06	0.000483389	Alox12	protein_coding	70241457	70255353	11
ENSMUSG00000034641	75.5877	1.56841	0.334361	4.69077	2.72178e-06	0.0006383	Cd300ld	protein_coding	114982274	114989922	11
ENSMUSG00000052749	40.95	2.54186	0.542895	4.68204	2.84031e-06	0.000655849	Trim30b	protein_coding	104355382	104369884	7
ENSMUSG00000030142	45.7214	3.2183	0.691321	4.65529	3.23532e-06	0.00073574	Clec4e	protein_coding	123281789	123289870	6
ENSMUSG00000044103	42.1244	2.25548	0.487557	4.62609	3.7263e-06	0.000834747	Il1f9	protein_coding	24186476	24193568	2
ENSMUSG00000025198	297.497	0.564218	0.122486	4.6064	4.097e-06	0.000904293	Erlin1	protein_coding	44034944	44069785	19
ENSMUSG00000042265	40.7976	1.98887	0.432314	4.60052	4.21441e-06	0.000916725	Trem1	protein_coding	48232768	48246924	17
ENSMUSG00000015340	683.941	0.716131	0.155973	4.59139	4.40307e-06	0.000944082	Cybb	protein_coding	9435252	9487771	X
ENSMUSG00000037731	131.39	0.966601	0.210765	4.58616	4.51466e-06	0.000954373	Themis2	protein_coding	132781843	132796387	4
ENSMUSG00000034007	21.8315	25.1579	5.49431	4.5789	4.67429e-06	0.000974396	Scaper	protein_coding	55549879	55938119	9
ENSMUSG00000028410	1955.77	0.835425	0.182724	4.57206	4.82957e-06	0.000992972	Dnaja1	protein_coding	40722150	40737149	4
ENSMUSG00000021123	21.4046	2.71338	0.594047	4.56762	4.93293e-06	0.000995113	Rdh12	protein_coding	79208914	79222665	12
ENSMUSG00000029915	47.1946	1.38439	0.303314	4.5642	5.01405e-06	0.000995113	Clec5a	protein_coding	40574894	40585821	6
ENSMUSG00000048480	11.4423	2.55293	0.559466	4.56316	5.03888e-06	0.000995113	Cxcr1	protein_coding	74191785	74194631	1
ENSMUSG00000004552	25.4557	1.88705	0.419056	4.5031	6.69709e-06	0.00130541	Ctse	protein_coding	131638306	131675505	1
ENSMUSG00000021281	327.289	0.724165	0.16201	4.46988	7.82636e-06	0.00150597	Tnfaip2	protein_coding	111442469	111455018	12
ENSMUSG00000015656	13934.5	0.678422	0.152062	4.4615	8.13893e-06	0.00154629	Hspa8	protein_coding	40800984	40810087	9
ENSMUSG00000053930	16.876	2.62748	0.59314	4.42979	9.43256e-06	0.00174782	Shisa6	protein_coding	66211725	66525964	11
ENSMUSG00000100153	11.3786	24.3555	5.49543	4.43195	9.33845e-06	0.00174782	Ppp1ccb	transcribed_processed_pseudogene	119739926	119742226	7
ENSMUSG00000044456	714.763	0.620959	0.140312	4.42555	9.61956e-06	0.00176073	Rin3	protein_coding	102283048	102390855	12
ENSMUSG00000032484	22.6372	5.27905	1.19536	4.41628	1.00415e-05	0.00181581	Ngp	protein_coding	110419747	110423012	9
ENSMUSG00000023903	16.3707	3.36338	0.763841	4.40325	1.06643e-05	0.00190547	Mmp25	protein_coding	23628311	23645277	17
ENSMUSG00000017002	321.688	0.890193	0.202809	4.38933	1.13703e-05	0.00200773	Slpi	protein_coding	164354070	164389095	2
ENSMUSG00000048163	262.834	1.2074	0.275253	4.3865	1.15189e-05	0.00201032	Selplg	protein_coding	113818536	113832644	5
ENSMUSG00000019122	140.675	1.38879	0.317121	4.37937	1.19023e-05	0.00205336	Ccl9	protein_coding	83572919	83578636	11
ENSMUSG00000028961	1243.14	0.332832	0.0760525	4.37635	1.20683e-05	0.00205832	Pgd	protein_coding	149149991	149166771	4
ENSMUSG00000044468	951.465	0.668304	0.153193	4.36251	1.28579e-05	0.00216837	Tent5c	protein_coding	100451628	100489324	3
ENSMUSG00000037134	98.1397	1.23578	0.284512	4.34351	1.40226e-05	0.00231281	Prmt9	protein_coding	77549397	77581338	8
ENSMUSG00000038147	215.386	0.782488	0.180129	4.34403	1.3989e-05	0.00231281	Cd84	protein_coding	171839697	171890718	1
ENSMUSG00000051839	34.0789	2.38015	0.549229	4.33361	1.46682e-05	0.00239298	Gypa	protein_coding	80493781	80510542	8
ENSMUSG00000024691	287.887	0.617932	0.142699	4.33031	1.48902e-05	0.00240308	Fam111a	protein_coding	12545740	12589768	19
ENSMUSG00000022372	255.194	1.02945	0.238404	4.31811	1.57374e-05	0.0025128	Sla	protein_coding	66780819	66831829	15
ENSMUSG00000024222	373.226	1.1534	0.268062	4.30274	1.68696e-05	0.00265453	Fkbp5	protein_coding	28399094	28517527	17
ENSMUSG00000057191	65.3251	1.57855	0.366992	4.30131	1.69788e-05	0.00265453	AB124611	protein_coding	21526176	21545333	9
ENSMUSG00000024300	263.698	0.951638	0.221973	4.28718	1.80955e-05	0.00277138	Myo1f	protein_coding	33555707	33607764	17
ENSMUSG00000045551	101.654	1.04141	0.242856	4.28819	1.80136e-05	0.00277138	Fpr1	protein_coding	17876471	17883940	17
ENSMUSG00000031827	606.59	0.522402	0.121927	4.28457	1.83097e-05	0.00277586	Cotl1	protein_coding	119809222	119840544	8
ENSMUSG00000033220	295.114	0.958254	0.224059	4.27679	1.89604e-05	0.00284576	Rac2	protein_coding	78559167	78572783	15
ENSMUSG00000020641	245.426	1.47415	0.345974	4.26086	2.0364e-05	0.00302618	Rsad2	protein_coding	26442746	26456452	12
ENSMUSG00000000290	672.56	0.944651	0.222193	4.25148	2.12361e-05	0.0030945	Itgb2	protein_coding	77530252	77565708	10
ENSMUSG00000091694	30.4519	2.15179	0.505956	4.25291	2.11008e-05	0.0030945	Apol11b	protein_coding	77633946	77643286	15
ENSMUSG00000047798	147.343	1.35951	0.320367	4.24359	2.19972e-05	0.00314435	Cd300lf	protein_coding	115116214	115133992	11
ENSMUSG00000078652	593.681	0.544002	0.128154	4.24492	2.18669e-05	0.00314435	Psme3	protein_coding	101316213	101323537	11
ENSMUSG00000024803	103.042	-8.39965	1.98608	-4.22926	2.34457e-05	0.00331978	Ankrd1	protein_coding	36111961	36120099	19
ENSMUSG00000004709	50.131	1.61947	0.383721	4.22044	2.43821e-05	0.0034201	Cd244a	protein_coding	171559193	171609746	1
ENSMUSG00000029816	190.635	0.92703	0.219917	4.21536	2.49382e-05	0.00346572	Gpnmb	protein_coding	49036546	49070929	6
ENSMUSG00000005686	240.425	0.710124	0.169108	4.19922	2.67832e-05	0.00368798	Ampd3	protein_coding	110768206	110812405	7
ENSMUSG00000029366	120.834	1.03217	0.246298	4.19075	2.7804e-05	0.00379372	Dck	protein_coding	88764996	88783281	5
ENSMUSG00000052270	66.9419	1.19735	0.286166	4.18411	2.86283e-05	0.00387101	Fpr2	protein_coding	17887824	17893952	17
ENSMUSG00000047953	21.3076	1.37606	0.329064	4.18172	2.89307e-05	0.00387697	Gp5	protein_coding	30307685	30310779	16
ENSMUSG00000014543	4.90457	4.87644	1.16934	4.17023	3.04291e-05	0.00403768	Klra17	protein_coding	129831154	129876672	6
ENSMUSG00000026817	252.513	-0.846259	0.20303	-4.16815	3.07079e-05	0.00403768	Ak1	protein_coding	32621758	32635058	2
ENSMUSG00000031584	708.458	0.644336	0.154702	4.16502	3.11325e-05	0.00403768	Gsr	protein_coding	33652523	33698163	8
ENSMUSG00000060131	57.6728	1.07392	0.257877	4.16448	3.1206e-05	0.00403768	Atp8b4	protein_coding	126320973	126500674	2
ENSMUSG00000005824	14.7765	1.94508	0.469336	4.14433	3.40815e-05	0.00437204	Tnfsf14	protein_coding	57189492	57194177	17
ENSMUSG00000027398	81.1536	2.08727	0.504273	4.13916	3.48579e-05	0.00443375	Il1b	protein_coding	129364570	129371139	2
ENSMUSG00000031755	124.184	-0.852867	0.206337	-4.13336	3.57497e-05	0.00450897	Bbs2	protein_coding	94067954	94098928	8
ENSMUSG00000032739	27.2645	2.59219	0.629026	4.12097	3.77286e-05	0.00471891	Pram1	protein_coding	33638056	33645706	17
ENSMUSG00000050966	4.94004	6.75936	1.64103	4.11897	3.80565e-05	0.00472058	Lin28a	protein_coding	134003330	134018841	4
ENSMUSG00000031402	456.334	0.518259	0.126241	4.10532	4.03763e-05	0.00496727	Mpp1	protein_coding	75109733	75131016	X
ENSMUSG00000035493	765.404	0.781209	0.190862	4.09305	4.25732e-05	0.00519497	Tgfbi	protein_coding	56609523	56639562	13
ENSMUSG00000020901	114.997	0.904288	0.221693	4.07902	4.52265e-05	0.00547423	Pik3r5	protein_coding	68432121	68497849	11
ENSMUSG00000021614	133.769	1.82281	0.447257	4.07552	4.59112e-05	0.00551265	Vcan	protein_coding	89655312	89742509	13
ENSMUSG00000038612	3473.22	0.270884	0.066605	4.06702	4.76178e-05	0.00567218	Mcl1	protein_coding	95658788	95663176	3
ENSMUSG00000034664	106.193	0.897181	0.220885	4.06176	4.87039e-05	0.00574118	Itga2b	protein_coding	102453297	102470122	11
ENSMUSG00000072620	274.815	0.784672	0.193244	4.06053	4.8962e-05	0.00574118	Slfn2	protein_coding	83065112	83070678	11
ENSMUSG00000040747	385.915	0.673807	0.166341	4.05077	5.105e-05	0.00593961	Cd53	protein_coding	106759921	106790149	3
ENSMUSG00000022564	634.555	0.603859	0.149359	4.043	5.27708e-05	0.00604608	Grina	protein_coding	76246764	76249904	15
ENSMUSG00000048534	54.7787	1.33438	0.329976	4.04387	5.2575e-05	0.00604608	Jaml	protein_coding	45079183	45108534	9
ENSMUSG00000049130	135.778	0.920708	0.228557	4.02835	5.61708e-05	0.00638688	C5ar1	protein_coding	16246743	16259540	7
ENSMUSG00000018774	307.317	0.724733	0.180753	4.00953	6.08407e-05	0.00686585	Cd68	protein_coding	69664213	69666153	11
ENSMUSG00000073400	19.5376	2.52354	0.629863	4.00648	6.16293e-05	0.00690294	Trim10	protein_coding	36869574	36877833	17
ENSMUSG00000030830	322.547	0.829387	0.207127	4.00425	6.22147e-05	0.00691689	Itgal	protein_coding	127296260	127335138	7
ENSMUSG00000039158	355.964	0.480307	0.120068	4.00029	6.32653e-05	0.00698198	Akna	protein_coding	63367125	63403354	4
ENSMUSG00000021125	72.8043	0.96441	0.241304	3.99665	6.42441e-05	0.00703825	Arg2	protein_coding	79130777	79156301	12
ENSMUSG00000021998	2324.92	0.707527	0.177733	3.98084	6.86721e-05	0.00736214	Lcp1	protein_coding	75131101	75230842	14
ENSMUSG00000025889	208.26	1.20763	0.303199	3.98296	6.80624e-05	0.00736214	Snca	protein_coding	60731575	60829855	6
ENSMUSG00000037336	29.3589	1.02999	0.258629	3.98249	6.81956e-05	0.00736214	Mfsd2b	protein_coding	4862440	4874359	12
ENSMUSG00000020573	82.6715	1.01177	0.254659	3.97304	7.09597e-05	0.00755343	Pik3cg	protein_coding	32173473	32208659	12
ENSMUSG00000022439	87.0039	0.699731	0.176212	3.97097	7.15817e-05	0.00756599	Parvg	protein_coding	84324026	84342978	15
ENSMUSG00000082938	12.885	-17.2595	4.35812	-3.96032	7.48506e-05	0.00785617	Gm2810	processed_pseudogene	40328438	40329427	5
ENSMUSG00000059108	33.498	2.62853	0.666152	3.94584	7.952e-05	0.0082883	Ifitm6	protein_coding	141015699	141017924	7
ENSMUSG00000026094	516.667	0.631757	0.160232	3.94276	8.05504e-05	0.0083378	Stk17b	protein_coding	53755506	53785224	1
ENSMUSG00000037370	54.2293	0.84549	0.21494	3.93361	8.36797e-05	0.00860239	Enpp1	protein_coding	24637914	24712159	10
ENSMUSG00000032698	309.438	-0.36186	0.0920599	-3.93071	8.46968e-05	0.00864772	Lmo2	protein_coding	103957986	103981878	2
ENSMUSG00000051235	26.97	-2.0671	0.526794	-3.92393	8.71157e-05	0.00883459	Gen1	protein_coding	11238920	11265801	12
ENSMUSG00000089942	61.0672	1.37603	0.351582	3.91383	9.08432e-05	0.00914636	Pira2	protein_coding	3836812	3845051	7
ENSMUSG00000093938	114.347	1.09609	0.280163	3.91233	9.14088e-05	0.00914636	Evi2b	protein_coding	79515056	79523762	11
ENSMUSG00000043939	9.09472	2.92701	0.748562	3.91017	9.22303e-05	0.00916745	A530064D06Rik	protein_coding	48149126	48167275	17
ENSMUSG00000013974	173.682	1.01228	0.259187	3.90559	9.39942e-05	0.00928131	Mcemp1	protein_coding	3665754	3669259	8
ENSMUSG00000101389	26.8544	1.83653	0.470922	3.89985	9.62509e-05	0.00944203	Ms4a4a	protein_coding	11375523	11392790	19
ENSMUSG00000028906	1435.1	0.714612	0.184113	3.88139	0.000103863	0.0100573	Epb41	protein_coding	131923413	132075321	4
ENSMUSG00000032691	33.9368	1.56089	0.402077	3.88208	0.000103567	0.0100573	Nlrp3	protein_coding	59541568	59566956	11
ENSMUSG00000026430	182.409	0.714395	0.184781	3.86617	0.00011056	0.0106371	Rassf5	protein_coding	131176410	131245258	1
ENSMUSG00000039232	194.127	0.59648	0.154631	3.85743	0.000114583	0.010954	Stx11	protein_coding	12938209	12964298	10
ENSMUSG00000023216	10.0806	3.17685	0.82625	3.8449	0.000120601	0.0114564	Epb42	protein_coding	121017891	121037072	2
ENSMUSG00000019832	136.113	0.656881	0.171139	3.8383	0.00012389	0.0116947	Rab32	protein_coding	10545002	10558265	10
ENSMUSG00000002111	187.864	0.938047	0.244655	3.83416	0.000125994	0.011819	Spi1	protein_coding	91082390	91115756	2
ENSMUSG00000059089	49.005	1.37179	0.360487	3.80537	0.000141591	0.0131997	Fcgr4	protein_coding	171018920	171029761	1
ENSMUSG00000024774	5.94329	3.25291	0.858027	3.79116	0.000149948	0.0138924	Ankrd22	protein_coding	34121469	34166053	19
ENSMUSG00000003585	215.128	0.608336	0.160944	3.77981	0.000156951	0.0139944	Sec14l2	protein_coding	4097039	4123415	11
ENSMUSG00000004865	284.222	0.579907	0.153348	3.78163	0.000155806	0.0139944	Srpk1	protein_coding	28587648	28622709	17
ENSMUSG00000030474	38.7484	1.43739	0.379895	3.78366	0.000154538	0.0139944	Siglece	protein_coding	43651070	43660161	7
ENSMUSG00000041754	9.69119	2.80492	0.740941	3.78561	0.000153331	0.0139944	Trem3	protein_coding	48247777	48258841	17
ENSMUSG00000057604	113.224	-0.637554	0.168718	-3.77882	0.000157576	0.0139944	Lmcd1	protein_coding	112273758	112330425	6
ENSMUSG00000062300	615.481	-0.267755	0.0708474	-3.77932	0.000157259	0.0139944	Nectin2	protein_coding	19716644	19750483	7
ENSMUSG00000070283	143.645	-0.702931	0.185788	-3.78351	0.000154633	0.0139944	Ndufaf3	protein_coding	108565537	108567434	9
ENSMUSG00000074417	19.0017	2.40199	0.636366	3.77454	0.000160302	0.0141528	Gm14548	protein_coding	3884242	3898120	7
ENSMUSG00000000489	741.892	-0.304603	0.0808375	-3.76809	0.0001645	0.0143168	Pdgfb	protein_coding	79995874	80014977	15
ENSMUSG00000027656	198.04	-0.737656	0.195804	-3.76731	0.000165016	0.0143168	Ccn5	protein_coding	163820861	163833146	2
ENSMUSG00000050931	127.532	0.673843	0.178866	3.7673	0.000165021	0.0143168	Sgms2	protein_coding	131318985	131491411	3
ENSMUSG00000079547	323.999	-0.574747	0.152662	-3.76483	0.000166664	0.0143762	H2-DMb1	protein_coding	34153072	34160230	17
ENSMUSG00000058794	49.4962	1.69552	0.450806	3.76109	0.000169173	0.0145093	Nfe2	protein_coding	103248212	103258403	15
ENSMUSG00000034361	88.0267	0.703137	0.187352	3.75303	0.00017471	0.014899	Cpne2	protein_coding	94532990	94570531	8
ENSMUSG00000018830	692.879	-0.786514	0.210504	-3.73634	0.000186721	0.0153984	Myh11	protein_coding	14194535	14291372	16
ENSMUSG00000018927	1447.76	0.728663	0.194787	3.74081	0.000183425	0.0153984	Ccl6	protein_coding	83587882	83593087	11
ENSMUSG00000026357	30.7504	1.21433	0.324922	3.7373	0.00018601	0.0153984	Rgs18	protein_coding	144752683	144775435	1
ENSMUSG00000029922	898.688	0.65922	0.176105	3.74334	0.000181594	0.0153984	Mkrn1	protein_coding	39397804	39420462	6
ENSMUSG00000031303	29.6847	0.976826	0.261298	3.73836	0.000185221	0.0153984	Map3k15	protein_coding	159988433	160123351	X
ENSMUSG00000034248	522.309	0.638342	0.170775	3.73792	0.00018555	0.0153984	Slc25a37	protein_coding	69241848	69285112	14
ENSMUSG00000078817	11.4202	3.27455	0.877056	3.73357	0.000188788	0.0154837	Nlrp12	protein_coding	3218784	3249740	7
ENSMUSG00000035929	1123.56	-0.535726	0.143949	-3.72162	0.000197945	0.0161465	H2-Q4	protein_coding	35379617	35385290	17
ENSMUSG00000056498	155.697	0.702456	0.189127	3.71419	0.000203853	0.0165385	Tmem154	protein_coding	84666192	84704575	3
ENSMUSG00000038781	151.971	-0.65147	0.175466	-3.7128	0.000204977	0.0165403	Stap2	protein_coding	55997077	56005584	17
ENSMUSG00000095675	35.8538	-20.3867	5.49391	-3.71078	0.000206624	0.016584	Ccl21b	protein_coding	42255693	42256825	4
ENSMUSG00000078945	80.1774	0.995527	0.268441	3.70855	0.000208446	0.0166413	Naip2	protein_coding	100144063	100202092	13
ENSMUSG00000078763	58.9956	1.94843	0.526253	3.70246	0.00021352	0.0169562	Slfn1	protein_coding	83116849	83122670	11
ENSMUSG00000030413	118.297	1.41043	0.382162	3.69066	0.000223675	0.0176691	Pglyrp1	protein_coding	18871331	18890459	7
ENSMUSG00000025161	115.19	1.18836	0.322747	3.68202	0.000231393	0.0181831	Slc16a3	protein_coding	120948480	120960868	11
ENSMUSG00000075705	429.939	0.660013	0.179375	3.67951	0.000233685	0.0182676	Msrb1	protein_coding	24736642	24742778	17
ENSMUSG00000022876	82.3691	0.877071	0.238559	3.67653	0.000236426	0.0183861	Samsn1	protein_coding	75858793	76022281	16
ENSMUSG00000028238	406.604	0.681639	0.185928	3.66614	0.000246239	0.0190506	Atp6v0d2	protein_coding	19876841	19922605	4
ENSMUSG00000031444	75.7778	1.12527	0.307278	3.66206	0.000250195	0.0191765	F10	protein_coding	13037308	13056676	8
ENSMUSG00000073940	7395.58	1.08395	0.296013	3.66183	0.000250422	0.0191765	Hbb-bt	protein_coding	103812524	103813996	7
ENSMUSG00000066800	190.308	0.601278	0.164279	3.66009	0.000252126	0.0192089	Rnasel	protein_coding	153749426	153764221	1
ENSMUSG00000046245	106.736	1.04198	0.28481	3.65852	0.000253681	0.0192298	Pilra	protein_coding	137821952	137836281	5
ENSMUSG00000022126	6.24779	4.19328	1.15043	3.64496	0.00026743	0.0200983	Acod1	protein_coding	103046977	103056573	14
ENSMUSG00000063870	2094.19	-0.242149	0.0664407	-3.64459	0.000267817	0.0200983	Chd4	protein_coding	125095981	125130591	6
ENSMUSG00000028480	201.692	0.667869	0.183535	3.63892	0.000273786	0.0204441	Glipr2	protein_coding	43957401	43979118	4
ENSMUSG00000020689	327.425	0.483168	0.133009	3.63258	0.0002806	0.0208491	Itgb3	protein_coding	104608000	104670476	11
ENSMUSG00000017146	48.4237	1.4866	0.409634	3.62909	0.00028442	0.0210289	Brca1	protein_coding	101488764	101551955	11
ENSMUSG00000025270	1198.24	1.13483	0.313004	3.6256	0.000288288	0.0212104	Alas2	protein_coding	150547375	150570638	X
ENSMUSG00000022788	168.443	0.586762	0.161968	3.62271	0.000291533	0.0213445	Fgd4	protein_coding	16416917	16600549	16
ENSMUSG00000028763	1398.55	-0.561058	0.155206	-3.61492	0.000300443	0.02189	Hspg2	protein_coding	137468769	137570630	4
ENSMUSG00000016559	3986.44	-0.18454	0.0511688	-3.60649	0.000310361	0.0223952	H3f3b	protein_coding	116021912	116027962	11
ENSMUSG00000028522	839.205	0.380745	0.105546	3.60738	0.000309303	0.0223952	Mier1	protein_coding	103114390	103165754	4
ENSMUSG00000052302	342.288	-0.346388	0.0960926	-3.60473	0.000312476	0.0224399	Tbc1d30	protein_coding	121263820	121351278	10
ENSMUSG00000022144	77.9583	-0.669213	0.185773	-3.60232	0.000315389	0.0225413	Gdnf	protein_coding	7810846	7837575	15
ENSMUSG00000002699	127.575	0.891722	0.247733	3.59953	0.000318796	0.0225699	Lcp2	protein_coding	34046920	34092295	11
ENSMUSG00000061979	89.5094	-0.58119	0.161438	-3.60008	0.000318125	0.0225699	Rcc1l	protein_coding	134148054	134176774	5
ENSMUSG00000026480	242.398	1.07319	0.300349	3.57313	0.000352733	0.0248553	Ncf2	protein_coding	152800194	152836991	1
ENSMUSG00000032184	157.424	-0.452633	0.126786	-3.57004	0.00035692	0.0250328	Lysmd2	protein_coding	75625741	75637771	9
ENSMUSG00000032279	28.3107	-19.5924	5.49421	-3.56602	0.00036245	0.0253024	Idh3a	protein_coding	54586334	54604661	9
ENSMUSG00000001065	154.077	0.562303	0.158303	3.55207	0.000382209	0.0261944	Zfp276	protein_coding	123254195	123269745	8
ENSMUSG00000024679	67.0821	0.961663	0.270603	3.55379	0.000379728	0.0261944	Ms4a6d	protein_coding	11586604	11604849	19
ENSMUSG00000032508	375.908	0.329892	0.0928456	3.55313	0.000380679	0.0261944	Myd88	protein_coding	119335934	119341411	9
ENSMUSG00000035004	75.2916	1.36688	0.384498	3.55497	0.000378015	0.0261944	Igsf6	protein_coding	121064067	121074572	7
ENSMUSG00000042129	334.638	0.608064	0.171364	3.54838	0.000387602	0.0264433	Rassf4	protein_coding	116633008	116673952	6
ENSMUSG00000025316	188.014	0.54868	0.155532	3.52777	0.000419073	0.0283327	Banp	protein_coding	121949750	122029258	8
ENSMUSG00000079293	453.144	0.755781	0.214232	3.52786	0.00041894	0.0283327	Clec7a	polymorphic_pseudogene	129461591	129472779	6
ENSMUSG00000020166	425.769	0.434776	0.123291	3.52643	0.000421202	0.028349	Cnot2	protein_coding	116485161	116581511	10
ENSMUSG00000037902	918.837	0.429205	0.121893	3.52115	0.000429674	0.0287901	Sirpa	protein_coding	129592835	129632228	2
ENSMUSG00000024030	693.513	0.570624	0.162192	3.51819	0.000434493	0.0288831	Abcg1	protein_coding	31057675	31117988	17
ENSMUSG00000047501	120.7	-0.926111	0.263254	-3.51794	0.00043491	0.0288831	Cldn4	protein_coding	134945119	134946934	5
ENSMUSG00000019889	422.387	-0.454465	0.129387	-3.51246	0.000443979	0.0292624	Ptprk	protein_coding	28074820	28597397	10
ENSMUSG00000051354	4.52274	5.86368	1.6701	3.51097	0.000446471	0.0292624	Samd3	protein_coding	26229707	26272172	10
ENSMUSG00000073409	601.838	-0.780016	0.222133	-3.51148	0.000445611	0.0292624	H2-Q6	protein_coding	35424850	35430055	17
ENSMUSG00000022584	106.961	0.979139	0.279513	3.50302	0.00046002	0.0300193	Ly6c2	protein_coding	75108158	75111970	15
ENSMUSG00000032322	58.9363	1.20339	0.343897	3.49927	0.000466533	0.0303126	Pstpip1	protein_coding	56089962	56128888	9
ENSMUSG00000014226	479.657	0.511219	0.146363	3.4928	0.000477976	0.0309222	Cacybp	protein_coding	160202367	160212875	1
ENSMUSG00000026478	1479.83	-0.477494	0.136837	-3.48951	0.000483907	0.0311715	Lamc1	protein_coding	153218922	153332786	1
ENSMUSG00000032359	3358.3	0.525604	0.150947	3.48204	0.000497618	0.0319177	Ctsh	protein_coding	90054152	90076089	9
ENSMUSG00000019942	127.5	0.899406	0.25948	3.46618	0.000527903	0.0335915	Cdk1	protein_coding	69335146	69352938	10
ENSMUSG00000026532	22.2812	1.57399	0.454268	3.4649	0.000530427	0.0335915	Spta1	protein_coding	174172776	174248450	1
ENSMUSG00000053101	31.2656	1.46517	0.422742	3.46587	0.00052851	0.0335915	Gpr141	protein_coding	19749682	19824257	13
ENSMUSG00000026581	333.835	1.36301	0.393948	3.45987	0.000540445	0.0339395	Sell	protein_coding	164061982	164084181	1
ENSMUSG00000037447	162.285	0.710049	0.205189	3.46046	0.000539249	0.0339395	Arid5a	protein_coding	36307733	36324029	1
ENSMUSG00000050675	14.3252	1.71775	0.496681	3.45845	0.00054329	0.033976	Gp1ba	protein_coding	70639122	70642036	11
ENSMUSG00000034164	79.8241	-0.716495	0.207369	-3.45516	0.000549959	0.0342504	Emid1	protein_coding	5106265	5152257	11
ENSMUSG00000027263	264.862	0.448856	0.130068	3.45094	0.000558642	0.0346474	Tubgcp4	protein_coding	121170654	121198770	2
ENSMUSG00000030054	17.3773	1.23267	0.357399	3.44899	0.000562679	0.0347541	Gp9	protein_coding	87778072	87779768	6
ENSMUSG00000073591	37.8786	-0.897554	0.260463	-3.446	0.000568961	0.0349981	Pcdhb22	protein_coding	37517871	37524479	18
ENSMUSG00000039899	321.927	0.549207	0.159464	3.44409	0.000572986	0.0351018	Fgl2	protein_coding	21372642	21378374	5
ENSMUSG00000015950	286.68	0.715509	0.208038	3.43932	0.000583186	0.0353789	Ncf1	protein_coding	134220053	134229625	5
ENSMUSG00000025979	593.595	0.32405	0.094183	3.44065	0.000580328	0.0353789	Mob4	protein_coding	55131231	55154899	1
ENSMUSG00000039294	277.766	0.419814	0.122086	3.43867	0.00058458	0.0353789	Cybc1	protein_coding	121222588	121229322	11
ENSMUSG00000024966	882.782	0.5306	0.154678	3.43036	0.000602789	0.0361964	Stip1	protein_coding	7020702	7039967	19
ENSMUSG00000058756	732.848	-0.359997	0.104946	-3.4303	0.000602912	0.0361964	Thra	protein_coding	98740638	98769006	11
ENSMUSG00000007122	21.7463	-3.62627	1.05951	-3.42259	0.000620275	0.0369708	Casq1	protein_coding	172209894	172219868	1
ENSMUSG00000026068	70.2859	1.03802	0.303335	3.42204	0.000621542	0.0369708	Il18rap	protein_coding	40515362	40551705	1
ENSMUSG00000066687	373.353	1.86896	0.54644	3.42024	0.000625663	0.0369708	Zbtb16	protein_coding	48654297	48836222	9
ENSMUSG00000074677	104.349	0.956392	0.279624	3.42028	0.000625559	0.0369708	Sirpb1c	protein_coding	15795145	15848528	3
ENSMUSG00000021947	108.323	-0.47226	0.138137	-3.41878	0.000629018	0.0370233	Cryl1	protein_coding	57274993	57398529	14
ENSMUSG00000045094	31.7411	1.46401	0.428621	3.41561	0.000636386	0.0372673	Arhgef37	protein_coding	61491657	61536594	18
ENSMUSG00000095253	15.5002	-18.7667	5.49559	-3.41487	0.000638129	0.0372673	Zfp799	protein_coding	32815449	32830261	17
ENSMUSG00000051910	5.0061	5.84818	1.71468	3.41066	0.000648067	0.0377009	Sox6	protein_coding	115470872	116038796	7
ENSMUSG00000049134	53.3112	-2.97562	0.876123	-3.39635	0.000682917	0.0395749	Nrap	protein_coding	56320035	56390037	19
ENSMUSG00000028184	225.882	-0.836584	0.246484	-3.39407	0.000688624	0.0397521	Adgrl2	protein_coding	148815583	148990555	3
ENSMUSG00000025473	223.315	1.0734	0.31792	3.37633	0.000734599	0.0422437	Adam8	protein_coding	139978932	139992562	7
ENSMUSG00000072674	425.603	-0.494844	0.146666	-3.37394	0.000740995	0.0424488	Plac9b	protein_coding	26167405	26182480	14
ENSMUSG00000029821	9.74139	1.53167	0.454136	3.37272	0.000744294	0.0424757	Gsdme	protein_coding	50188888	50263862	6
ENSMUSG00000024588	256.823	1.01728	0.301807	3.37064	0.000749931	0.0426353	Fech	protein_coding	64452914	64490251	18
ENSMUSG00000029730	264.191	0.484725	0.143986	3.36647	0.000761379	0.0431228	Mcm7	protein_coding	138164583	138172422	5
ENSMUSG00000036067	21.1339	1.38854	0.412862	3.36319	0.00077047	0.0433108	Slc2a6	protein_coding	27021363	27027998	2
ENSMUSG00000046805	1518.04	0.662843	0.197079	3.36333	0.000770069	0.0433108	Mpeg1	protein_coding	12460779	12465283	19
ENSMUSG00000037211	614.287	-0.322899	0.0961808	-3.35721	0.000787329	0.0440933	Spry1	protein_coding	37639947	37644598	3
ENSMUSG00000049988	31.2799	1.21779	0.363068	3.35417	0.000796046	0.0444158	Lrrc25	protein_coding	70616155	70621483	8
ENSMUSG00000023036	493.904	-1.17783	0.351904	-3.34703	0.000816818	0.045406	Pcdhgc4	protein_coding	37815079	37841873	18
ENSMUSG00000073414	24.4346	1.04645	0.313091	3.34233	0.000830789	0.0460122	Mpig6b	protein_coding	35062693	35066184	17
ENSMUSG00000026341	1993.47	0.264526	0.0792269	3.33883	0.000841309	0.0464236	Actr3	protein_coding	125392905	125435727	1
ENSMUSG00000036944	145.206	0.418618	0.125505	3.33547	0.000851568	0.0468175	Tmem71	protein_coding	66526212	66561103	15
ENSMUSG00000020038	123.608	0.66363	0.199041	3.33414	0.000855638	0.0468696	Cry1	protein_coding	85131700	85185064	10
ENSMUSG00000027506	766.825	0.46613	0.140501	3.31762	0.000907866	0.0490149	Tpd52	protein_coding	8925593	9004723	3
ENSMUSG00000037533	308.259	1.13671	0.342536	3.31852	0.000904949	0.0490149	Rapgef6	protein_coding	54522847	54699285	11
ENSMUSG00000038871	687.534	0.765409	0.230557	3.31982	0.000900742	0.0490149	Bpgm	protein_coding	34476207	34505613	6
ENSMUSG00000046111	157.244	0.94098	0.283616	3.31779	0.000907314	0.0490149	Cep295	protein_coding	15316915	15357788	9
ENSMUSG00000045751	43.8888	1.24814	0.376626	3.314	0.000919705	0.0494762	Mms22l	protein_coding	24496451	24602950	4
ENSMUSG00000032285	584.124	0.484523	0.146434	3.30881	0.000936932	0.0502229	Dnaja4	protein_coding	54698873	54716315	9
ENSMUSG00000046908	17.7212	1.36788	0.413973	3.30426	0.000952261	0.0506271	Ltb4r1	protein_coding	55765962	55768494	14
ENSMUSG00000054509	439.89	-0.601038	0.181935	-3.30358	0.000954593	0.0506271	Parp4	protein_coding	56575619	56659794	14
ENSMUSG00000055866	347.2	0.698866	0.211507	3.30421	0.000952432	0.0506271	Per2	protein_coding	91415982	91459324	1
ENSMUSG00000085795	554.748	-0.328677	0.0995774	-3.30072	0.000964374	0.0509658	Zfp703	protein_coding	26977325	26981461	8
ENSMUSG00000024620	856.107	-0.510095	0.154743	-3.2964	0.000979335	0.051338	Pdgfrb	protein_coding	61045150	61085061	18
ENSMUSG00000034640	396.183	0.347978	0.105606	3.29507	0.000983985	0.051338	Tiparp	protein_coding	65528410	65555518	3
ENSMUSG00000037946	85.9301	0.680397	0.20651	3.29475	0.000985099	0.051338	Fgd3	protein_coding	49261554	49320311	13
ENSMUSG00000042700	240.236	-0.578727	0.175535	-3.29693	0.000977463	0.051338	Sipa1l1	protein_coding	82169320	82451786	12
ENSMUSG00000020956	69.6704	-0.614374	0.186686	-3.29095	0.000998506	0.0518567	Dtd2	protein_coding	51988312	52006501	12
ENSMUSG00000026208	898.132	-0.681752	0.207313	-3.28852	0.00100716	0.052126	Des	protein_coding	75360329	75368579	1
ENSMUSG00000004018	53.4635	-0.671381	0.204233	-3.28733	0.00101142	0.0521666	Fancl	protein_coding	26386135	26471876	11
ENSMUSG00000073490	93.8812	0.920533	0.280121	3.2862	0.00101549	0.0521969	Ifi207	protein_coding	173723427	173741747	1
ENSMUSG00000078780	21.3664	1.35025	0.411073	3.28468	0.00102097	0.0522996	Gm5150	protein_coding	15946870	16006437	3
ENSMUSG00000027995	184.831	0.627851	0.19147	3.27911	0.00104134	0.0531615	Tlr2	protein_coding	83836272	83841767	3
ENSMUSG00000020935	164.978	-0.500137	0.152721	-3.27483	0.00105725	0.053669	Dcakd	protein_coding	102994047	103028333	11
ENSMUSG00000034330	179.562	0.580538	0.17729	3.27452	0.00105843	0.053669	Plcg2	protein_coding	117498291	117635142	8
ENSMUSG00000049999	45.143	0.862319	0.263858	3.26812	0.00108266	0.0547127	Ppp1r3d	protein_coding	178411206	178414472	2
ENSMUSG00000044086	9.52644	-3.46712	1.06354	-3.25997	0.00111422	0.0561187	Lmod3	protein_coding	97238534	97252759	6
ENSMUSG00000026110	206.283	0.606911	0.186258	3.25844	0.00112025	0.0562336	Mgat4a	protein_coding	37439340	37541016	1
ENSMUSG00000001228	156.297	0.889364	0.27321	3.25524	0.00113298	0.0566832	Uhrf1	protein_coding	56303321	56323486	17
ENSMUSG00000027339	602.25	0.436433	0.13412	3.25406	0.00113769	0.0567293	Rassf2	protein_coding	131989415	132030258	2
ENSMUSG00000090665	9.63702	1.99786	0.614402	3.25172	0.00114708	0.0570083	Gad1-ps	processed_pseudogene	99444044	99445819	10
ENSMUSG00000042228	760.37	0.352016	0.108342	3.24913	0.00115758	0.057291	Lyn	protein_coding	3678115	3813122	4
ENSMUSG00000032776	47.1277	0.792295	0.243992	3.24722	0.00116539	0.0573486	Mctp2	protein_coding	72077830	72306608	7
ENSMUSG00000014980	93.244	-0.465634	0.143581	-3.243	0.0011828	0.0574517	Tsen15	protein_coding	152370735	152386688	1
ENSMUSG00000035095	278.118	0.481437	0.148385	3.2445	0.00117657	0.0574517	Fam167a	protein_coding	63436394	63465498	14
ENSMUSG00000044783	505.38	0.326356	0.10055	3.24571	0.00117156	0.0574517	Hjurp	protein_coding	88262471	88277633	1
ENSMUSG00000044811	81.5797	0.632194	0.194919	3.24337	0.00118124	0.0574517	Cd300c2	protein_coding	114996721	115001880	11
ENSMUSG00000017817	165.953	-0.68711	0.212388	-3.23517	0.00121571	0.058624	Jph2	protein_coding	163336242	163397993	2
ENSMUSG00000022297	343.856	-0.297107	0.0918561	-3.23448	0.00121865	0.058624	Fzd6	protein_coding	39006034	39038188	15
ENSMUSG00000061816	63.0453	-4.11574	1.27186	-3.236	0.00121216	0.058624	Myl1	protein_coding	66924295	66945404	1
ENSMUSG00000020437	190.805	0.639856	0.198206	3.22824	0.00124554	0.0595751	Myo1g	protein_coding	6506548	6520965	11
ENSMUSG00000021508	616.647	-0.763571	0.236553	-3.2279	0.00124702	0.0595751	Cxcl14	protein_coding	56288643	56296551	13
ENSMUSG00000054690	320.049	-0.521468	0.161588	-3.22714	0.00125033	0.0595751	Emcn	protein_coding	137341067	137432185	3
ENSMUSG00000051498	19.2109	1.27259	0.394674	3.22439	0.0012624	0.0599598	Tlr6	protein_coding	64952031	64960097	5
ENSMUSG00000024245	94.1977	-0.523004	0.162539	-3.21771	0.0012922	0.0611817	Tmem178	protein_coding	80944632	81001816	17
ENSMUSG00000001517	74.4871	0.962701	0.299653	3.21272	0.00131484	0.0618634	Foxm1	protein_coding	128362967	128376146	6
ENSMUSG00000027447	2450.92	-0.259978	0.0809102	-3.21316	0.00131281	0.0618634	Cst3	protein_coding	148871722	148875692	2
ENSMUSG00000040522	45.2614	1.60752	0.500542	3.21157	0.00132013	0.0619183	Tlr8	protein_coding	167242696	167264329	X
ENSMUSG00000000794	112.325	0.874588	0.274441	3.1868	0.00143855	0.0672604	Kcnn3	protein_coding	89520164	89675132	3
ENSMUSG00000071715	75.9083	1.07929	0.33877	3.18591	0.00144299	0.0672604	Ncf4	protein_coding	78244801	78262580	15
ENSMUSG00000008318	39.9955	1.44158	0.452867	3.18323	0.00145644	0.0673498	Relt	protein_coding	100845847	100863446	7
ENSMUSG00000010045	248.968	-0.270739	0.0850621	-3.18284	0.00145837	0.0673498	Tmem115	protein_coding	107533945	107538673	9
ENSMUSG00000021457	410.809	0.625652	0.196557	3.18305	0.00145731	0.0673498	Syk	protein_coding	52583173	52648792	13
ENSMUSG00000001062	135.208	0.524369	0.165055	3.17694	0.00148839	0.0683159	Vps9d1	protein_coding	123242356	123254348	8
ENSMUSG00000040809	5398.41	0.823456	0.259147	3.17756	0.00148518	0.0683159	Chil3	protein_coding	106147554	106167564	3
ENSMUSG00000024942	556.778	0.228891	0.0720743	3.17577	0.0014944	0.0683825	Capn1	protein_coding	5988545	6015897	19
ENSMUSG00000034021	336.997	-0.400469	0.126169	-3.17406	0.00150321	0.0684279	Pds5b	protein_coding	150673739	150810690	5
ENSMUSG00000049103	278.241	0.964912	0.304023	3.17381	0.00150451	0.0684279	Ccr2	protein_coding	124101950	124113557	9
ENSMUSG00000070305	78.5069	0.672165	0.21214	3.16849	0.00153232	0.0694821	Mpzl3	protein_coding	45055186	45077436	9
ENSMUSG00000049493	264.457	0.566216	0.179107	3.16132	0.00157056	0.0710015	Pls1	protein_coding	95752642	95845311	9
ENSMUSG00000024019	351.624	0.499862	0.15837	3.1563	0.00159785	0.0714203	Cmtr1	protein_coding	29660595	29705979	17
ENSMUSG00000032411	688.177	0.536249	0.169908	3.15612	0.00159885	0.0714203	Tfdp2	protein_coding	96196275	96323646	9
ENSMUSG00000050212	237.286	-0.490809	0.15548	-3.15673	0.00159552	0.0714203	Eva1b	protein_coding	126147744	126149875	4
ENSMUSG00000054676	193.823	0.418429	0.132522	3.15743	0.00159166	0.0714203	1600014C10Rik	protein_coding	38183217	38197568	7
ENSMUSG00000038843	116.243	0.620019	0.196712	3.15192	0.00162203	0.0722407	Gcnt1	protein_coding	17326141	17372844	19
ENSMUSG00000049396	124.934	-0.57747	0.183585	-3.14552	0.00165792	0.0736205	Gemin4	protein_coding	76210571	76217664	11
ENSMUSG00000073489	60.9984	1.10383	0.351142	3.14354	0.00166917	0.0739014	Ifi204	protein_coding	173747293	173766943	1
ENSMUSG00000019726	368.611	0.592724	0.189165	3.13337	0.00172812	0.0751579	Lyst	protein_coding	13590397	13778803	13
ENSMUSG00000021965	17.2602	1.87967	0.599463	3.1356	0.00171504	0.0751579	Ska3	protein_coding	57806561	57826185	14
ENSMUSG00000024965	172.191	0.578153	0.184371	3.13582	0.00171377	0.0751579	Fermt3	protein_coding	6998958	7019469	19
ENSMUSG00000026579	68.973	0.95048	0.303415	3.13261	0.0017326	0.0751579	F5	protein_coding	164151838	164220277	1
ENSMUSG00000026981	95.8754	0.752217	0.239959	3.13477	0.00171988	0.0751579	Il1rn	protein_coding	24336853	24351494	2
ENSMUSG00000028789	179.797	-0.47712	0.152249	-3.13381	0.00172551	0.0751579	Azin2	protein_coding	128930233	128962442	4
ENSMUSG00000053063	73.8671	0.769683	0.245432	3.13603	0.00171254	0.0751579	Clec12a	protein_coding	129342691	129365303	6
ENSMUSG00000047261	102.508	-0.644914	0.205992	-3.13077	0.00174351	0.0752033	Gap43	protein_coding	42248442	42340651	16
ENSMUSG00000102051	12.5278	2.68602	0.857952	3.13074	0.00174367	0.0752033	Ly6a2	transcribed_unprocessed_pseudogene	75131377	75135128	15
ENSMUSG00000028599	365.701	0.588361	0.188026	3.12914	0.00175316	0.0753959	Tnfrsf1b	protein_coding	145213463	145246870	4
ENSMUSG00000027022	81.2146	-3.38585	1.08493	-3.1208	0.0018036	0.077123	Xirp2	protein_coding	67173834	67526615	2
ENSMUSG00000063975	59.4277	0.723611	0.231821	3.12142	0.00179981	0.077123	Slco1a5	protein_coding	142234227	142322981	6
ENSMUSG00000003484	84.3882	0.995383	0.319049	3.11984	0.00180947	0.0771543	Cyp4f18	protein_coding	71988482	72009626	8
ENSMUSG00000024440	222.35	-0.553647	0.177755	-3.11467	0.00184151	0.0782332	Pcdh12	protein_coding	38267089	38284402	18
ENSMUSG00000032204	17.1054	1.77369	0.569572	3.11408	0.0018452	0.0782332	Aqp9	protein_coding	71110659	71168682	9
ENSMUSG00000074794	1121.95	0.331202	0.106403	3.11272	0.00185374	0.0783741	Arrdc3	protein_coding	80883384	80896042	13
ENSMUSG00000028124	487.787	0.494098	0.15886	3.11027	0.00186914	0.0788032	Gclm	protein_coding	122245557	122270732	3
ENSMUSG00000021130	29.6599	-0.868289	0.279403	-3.10766	0.00188578	0.0790283	Galnt16	protein_coding	80518277	80630972	12
ENSMUSG00000026395	777.633	0.757132	0.243633	3.10768	0.00188563	0.0790283	Ptprc	protein_coding	138062861	138175708	1
ENSMUSG00000037972	390.68	-0.265899	0.085582	-3.10695	0.00189028	0.0790283	Snn	protein_coding	11060945	11074985	16
ENSMUSG00000042485	155.014	-0.510499	0.164359	-3.106	0.00189639	0.0790637	Mustn1	protein_coding	30879200	30881610	14
ENSMUSG00000022438	718.249	0.307146	0.0989863	3.10291	0.00191629	0.079672	Parvb	protein_coding	84232043	84315688	15
ENSMUSG00000026786	200.853	0.638964	0.206111	3.1001	0.00193455	0.0799529	Apbb1ip	protein_coding	22774094	22875653	2
ENSMUSG00000027346	410.546	0.463935	0.149679	3.09953	0.00193827	0.0799529	Gpcpd1	protein_coding	132529082	132587729	2
ENSMUSG00000027765	40.7975	0.738706	0.238337	3.09942	0.00193903	0.0799529	P2ry1	protein_coding	61002795	61008982	3
ENSMUSG00000015027	106.974	0.533602	0.172493	3.09347	0.00197831	0.0813492	Galns	protein_coding	122578242	122611463	8
ENSMUSG00000034595	377.612	0.381179	0.123407	3.0888	0.00200969	0.0824139	Ppp1r18	protein_coding	35865593	35875596	17
ENSMUSG00000074419	4.86375	2.0027	0.648752	3.087	0.00202185	0.0826866	Gm15448	protein_coding	3816781	3825687	7
ENSMUSG00000029780	179.435	0.439106	0.142511	3.08121	0.00206164	0.0840848	Nt5c3	protein_coding	56882400	56923932	6
ENSMUSG00000027519	614.479	0.555673	0.180416	3.07995	0.00207032	0.0842098	Rab22a	protein_coding	173659760	173707343	2
ENSMUSG00000052305	40351.2	0.868647	0.282157	3.07859	0.0020798	0.0843134	Hbb-bs	protein_coding	103826534	103828096	7
ENSMUSG00000059668	7.1679	-3.78207	1.22875	-3.07798	0.0020841	0.0843134	Krt4	protein_coding	101918535	101924735	15
ENSMUSG00000033020	42.4187	-0.876903	0.284975	-3.07713	0.00209007	0.0843187	Polr2f	protein_coding	79141009	79151774	15
ENSMUSG00000034116	130.312	0.697511	0.226828	3.07506	0.00210458	0.0843187	Vav1	protein_coding	57279100	57328031	17
ENSMUSG00000038539	532.372	-0.386723	0.125773	-3.07476	0.0021067	0.0843187	Atf5	protein_coding	44812256	44816658	7
ENSMUSG00000044447	344.701	0.450561	0.146531	3.07484	0.00210613	0.0843187	Dock5	protein_coding	67752135	67933442	14
ENSMUSG00000031109	146.358	-0.352632	0.114753	-3.07296	0.00211948	0.0846043	Enox2	protein_coding	49009707	49288259	X
ENSMUSG00000036362	47.7806	0.812798	0.264709	3.07053	0.00213676	0.0850681	P2ry13	protein_coding	59207892	59210882	3
ENSMUSG00000036427	1236.47	0.314574	0.102655	3.06438	0.00218122	0.0866083	Gpi1	protein_coding	34201330	34230336	7
ENSMUSG00000059900	13.2662	1.47058	0.480394	3.06119	0.00220458	0.0873049	Tmem40	protein_coding	115729131	115762410	6
ENSMUSG00000056919	162.555	0.708971	0.232409	3.05053	0.00228436	0.0902263	Cep162	protein_coding	87189577	87255536	9
ENSMUSG00000058755	12.6762	1.66802	0.547109	3.04878	0.00229771	0.0905152	Osm	protein_coding	4236420	4241026	11
ENSMUSG00000031024	765.871	-0.268845	0.0882164	-3.04756	0.00230704	0.090645	St5	protein_coding	109523911	109703605	7
ENSMUSG00000026832	597.454	0.802659	0.263603	3.04495	0.00232716	0.0911821	Cytip	protein_coding	58129137	58195532	2
ENSMUSG00000090124	61.7012	0.972101	0.319327	3.04422	0.00233286	0.0911821	Ugt1a7c	protein_coding	88095062	88220002	1
ENSMUSG00000075307	22.6178	-2.88557	0.948506	-3.04223	0.00234835	0.091549	Klhl41	protein_coding	69670120	69684230	2
ENSMUSG00000034832	631.201	-0.20409	0.067127	-3.04036	0.00236292	0.0918784	Tet3	protein_coding	83362373	83459084	6
ENSMUSG00000027078	470.249	0.632201	0.208157	3.03713	0.00238844	0.0926308	Ube2l6	protein_coding	84798828	84810335	2
ENSMUSG00000021886	29.0293	0.882087	0.290754	3.03379	0.00241504	0.0934208	Gpr65	protein_coding	98268635	98276644	12
ENSMUSG00000029373	68.2131	0.970267	0.319907	3.03297	0.00242163	0.0934352	Pf4	protein_coding	90772435	90773383	5
ENSMUSG00000047867	589.429	-0.427332	0.14098	-3.03115	0.00243625	0.0937583	Gimap6	protein_coding	48701582	48708225	6
ENSMUSG00000027379	56.2718	0.872992	0.288164	3.0295	0.00244957	0.0940299	Bub1	protein_coding	127801122	127831865	2
ENSMUSG00000053550	20.7055	1.1838	0.39105	3.02724	0.00246802	0.0944961	Shisa7	protein_coding	4825552	4844696	7
ENSMUSG00000069171	53.4012	-0.748651	0.247733	-3.02201	0.00251101	0.0958976	Nr2f1	protein_coding	78188973	78199757	13
ENSMUSG00000045319	76.4002	0.538105	0.178358	3.01699	0.00255294	0.0970054	Proser2	protein_coding	6097607	6130211	2
ENSMUSG00000095028	44.3846	1.6555	0.548698	3.01714	0.00255168	0.0970054	Sirpb1b	protein_coding	15495751	15575065	3
ENSMUSG00000022514	179.675	0.537981	0.178791	3.009	0.00262107	0.0991975	Il1rap	protein_coding	26581704	26730117	16
ENSMUSG00000027035	286.188	0.54648	0.181664	3.0082	0.00262802	0.0991975	Cers6	protein_coding	68861441	69114282	2
ENSMUSG00000039936	211.386	0.68832	0.228853	3.0077	0.00263236	0.0991975	Pik3cd	protein_coding	149649168	149702571	4
ENSMUSG00000054823	669.594	0.303687	0.100988	3.00715	0.00263707	0.0991975	Nsd3	protein_coding	25601601	25719667	8
ENSMUSG00000022534	15.9532	1.83683	0.610987	3.00633	0.00264423	0.0992181	Mefv	protein_coding	3707218	3718097	16
ENSMUSG00000021792	315.471	0.520094	0.173492	2.99779	0.00271942	0.101785	Prxl2a	protein_coding	40993740	41013788	14
ENSMUSG00000043832	73.5527	0.633134	0.211254	2.99703	0.00272621	0.101785	Clec4a3	protein_coding	122952515	122969875	6
ENSMUSG00000089756	84.674	0.566589	0.189173	2.99509	0.00274368	0.102183	Zfp966	protein_coding	175918881	175931100	2
ENSMUSG00000019471	438.19	-0.227652	0.0761212	-2.99065	0.00278387	0.103168	Cdc37	protein_coding	21133222	21149982	9
ENSMUSG00000028656	2200.12	0.249555	0.0834261	2.99133	0.00277766	0.103168	Cap1	protein_coding	122859047	122886056	4
ENSMUSG00000024730	90.2511	0.579329	0.193811	2.98915	0.00279757	0.103322	Ms4a8a	protein_coding	11067471	11081102	19
ENSMUSG00000036594	2043.15	-0.489923	0.163926	-2.98869	0.00280178	0.103322	H2-Aa	protein_coding	34282744	34287823	17
ENSMUSG00000048234	408.732	0.345437	0.115763	2.98399	0.00284516	0.104664	Rnf149	protein_coding	39551296	39577405	1
ENSMUSG00000036553	273.355	-0.649407	0.217801	-2.98166	0.00286692	0.105207	Sh3tc1	protein_coding	35697180	35739987	5
ENSMUSG00000037353	94.6204	-0.931338	0.312533	-2.97997	0.00288277	0.105531	Letmd1	protein_coding	100469023	100479164	15
ENSMUSG00000017418	371.544	-0.515509	0.173211	-2.97619	0.00291853	0.106532	Arl5b	protein_coding	15049395	15082456	2
ENSMUSG00000044583	67.7236	1.00825	0.33884	2.97558	0.00292432	0.106532	Tlr7	protein_coding	167304929	167330558	X
ENSMUSG00000025491	191.722	0.810972	0.27285	2.97222	0.00295652	0.107444	Ifitm1	protein_coding	140967221	140969825	7
ENSMUSG00000025059	186.804	0.683776	0.230116	2.97144	0.00296409	0.107459	Gk	protein_coding	85701937	85776819	X
ENSMUSG00000027808	1899.85	0.230756	0.0776885	2.97027	0.00297534	0.107607	Serp1	protein_coding	58519817	58525892	3
ENSMUSG00000040280	109.051	-0.605008	0.203913	-2.96698	0.00300738	0.108504	Ndufa4l2	protein_coding	127514967	127517154	10
ENSMUSG00000066607	67.3929	-0.738532	0.249024	-2.96571	0.00301989	0.108694	Insyn1	protein_coding	58488603	58499780	9
ENSMUSG00000026457	1543.51	0.190021	0.0641417	2.96253	0.00305125	0.10956	Adipor1	protein_coding	134415378	134433351	1
ENSMUSG00000055561	153.883	0.600195	0.202889	2.95824	0.00309404	0.110568	Spink5	protein_coding	43963235	44022501	18
ENSMUSG00000056025	42.5804	1.0538	0.356212	2.95834	0.00309303	0.110568	Clca3a1	protein_coding	144729677	144760977	3
ENSMUSG00000028840	60.4654	-0.566306	0.191488	-2.95739	0.00310252	0.110607	Zfp593	protein_coding	134243289	134245592	4
ENSMUSG00000059974	14.5555	-1.58255	0.535375	-2.95597	0.00311687	0.110856	Ntm	protein_coding	28994750	29963141	9
ENSMUSG00000031605	323.508	0.353583	0.119708	2.95372	0.00313971	0.111404	Klhl2	protein_coding	64739675	64850017	8
ENSMUSG00000025268	291.106	-0.261049	0.0884123	-2.95263	0.00315079	0.111533	Maged2	protein_coding	150806370	150814345	X
ENSMUSG00000020475	38.697	-1.88166	0.637615	-2.95108	0.0031666	0.111737	Pgam2	protein_coding	5801640	5803733	11
ENSMUSG00000024339	606.741	-0.249924	0.0847023	-2.95061	0.00317143	0.111737	Tap2	protein_coding	34203527	34216321	17
ENSMUSG00000036002	198.436	0.51982	0.176257	2.94921	0.0031859	0.111984	Fam214b	protein_coding	43032414	43046220	4
ENSMUSG00000031465	108.689	-0.705452	0.239431	-2.94637	0.00321528	0.112753	Angpt2	protein_coding	18690263	18741562	8
ENSMUSG00000024675	57.3554	1.54113	0.523342	2.94478	0.00323184	0.113069	Ms4a4c	protein_coding	11404770	11427246	19
ENSMUSG00000023993	12.1012	2.32004	0.788105	2.94383	0.00324183	0.113114	Treml1	protein_coding	48359916	48367176	17
ENSMUSG00000028630	639.076	-0.211721	0.0719352	-2.94322	0.00324818	0.113114	Dyrk2	protein_coding	118855603	118870209	10
ENSMUSG00000035283	363.776	-0.393145	0.133665	-2.94127	0.00326873	0.113566	Adrb1	protein_coding	56722199	56733113	19
ENSMUSG00000022582	6.71291	6.5288	2.22046	2.9403	0.00327897	0.113659	Ly6g	protein_coding	75155240	75159126	15
ENSMUSG00000091568	3.16623	3.36532	1.14535	2.93825	0.00330067	0.114147	Gm8206	protein_coding	6016759	6093942	14
ENSMUSG00000021900	152.294	-0.404805	0.137875	-2.93603	0.00332438	0.114439	Btd	protein_coding	31641028	31668579	14
ENSMUSG00000025701	101.865	0.656306	0.223519	2.93624	0.00332221	0.114439	Alox5	protein_coding	116410077	116461178	6
ENSMUSG00000026509	2243.39	0.235308	0.0802494	2.93221	0.00336562	0.115594	Capn2	protein_coding	182467260	182517608	1
ENSMUSG00000028559	1502.95	0.169507	0.0578262	2.93133	0.00337519	0.115658	Osbpl9	protein_coding	109061145	109202272	4
ENSMUSG00000004880	567.046	0.335634	0.114672	2.92691	0.00342349	0.117001	Lbr	protein_coding	181815335	181843046	1
ENSMUSG00000062585	70.373	0.607988	0.207765	2.92632	0.00342997	0.117001	Cnr2	protein_coding	135895394	135920207	4
ENSMUSG00000001027	14.8911	-2.8372	0.969849	-2.9254	0.00344013	0.117082	Scn4a	protein_coding	106318592	106353288	11
ENSMUSG00000054477	13.5727	-1.5641	0.535219	-2.92236	0.00347394	0.117965	Kcnn2	protein_coding	45268860	45686024	18
ENSMUSG00000024232	151.534	-0.36018	0.123346	-2.92007	0.00349955	0.118299	Bambi	protein_coding	3507923	3516404	18
ENSMUSG00000063506	104.827	-0.702903	0.240691	-2.92036	0.00349626	0.118299	Arhgap22	protein_coding	33214026	33369934	14
ENSMUSG00000047539	311.257	0.502277	0.172133	2.91796	0.00352331	0.118835	Fbxo28	protein_coding	182313102	182341629	1
ENSMUSG00000027602	638.298	-0.35303	0.121038	-2.91669	0.00353766	0.119051	Map1lc3a	protein_coding	155276297	155278073	2
ENSMUSG00000035104	56.0164	-0.55556	0.190673	-2.91367	0.00357205	0.119939	Eva1a	protein_coding	82041043	82093099	6
ENSMUSG00000004105	364.719	-0.414269	0.142348	-2.91025	0.00361139	0.120895	Angptl2	protein_coding	33216069	33247717	2
ENSMUSG00000041974	129.047	0.389633	0.133904	2.9098	0.00361662	0.120895	Spidr	protein_coding	15889224	16146851	16
ENSMUSG00000032020	130.22	0.578498	0.199049	2.90631	0.00365717	0.121979	Ubash3b	protein_coding	41011098	41161697	9
ENSMUSG00000028464	542.605	-0.886995	0.305379	-2.90457	0.00367755	0.122387	Tpm2	protein_coding	43514711	43523765	4
ENSMUSG00000049265	313.387	-0.493485	0.170324	-2.89733	0.00376357	0.12487	Kcnk3	protein_coding	30588170	30625271	5
ENSMUSG00000093752	800.025	-0.238125	0.0822002	-2.89689	0.00376882	0.12487	Gm20716	protein_coding	168180986	168230364	2
ENSMUSG00000073421	1517.7	-0.590446	0.204405	-2.88861	0.00386947	0.127923	H2-Ab1	protein_coding	34257689	34269419	17
ENSMUSG00000024677	95.3266	0.910077	0.315628	2.88338	0.00393427	0.129779	Ms4a6b	protein_coding	11516512	11531256	19
ENSMUSG00000021693	313.419	0.34006	0.118093	2.87959	0.00398187	0.130726	Kif2a	protein_coding	106958996	107022126	13
ENSMUSG00000021986	5.54577	2.34407	0.81419	2.87902	0.00398912	0.130726	Amer2	protein_coding	60373259	60388197	14
ENSMUSG00000038763	29.5894	-1.4662	0.509082	-2.88009	0.00397561	0.130726	Alpk3	protein_coding	81057600	81105612	7
ENSMUSG00000023915	369.725	0.343828	0.119779	2.87052	0.00409796	0.134001	Tnfrsf21	protein_coding	43016555	43089189	17
ENSMUSG00000032366	2953.55	-0.338876	0.118144	-2.86832	0.00412651	0.134641	Tpm1	protein_coding	67022590	67049406	9
ENSMUSG00000024277	960.485	0.295046	0.102914	2.86693	0.00414481	0.134905	Mapre2	protein_coding	23752333	23893861	18
ENSMUSG00000034243	924.395	-0.44999	0.156992	-2.86633	0.00415258	0.134905	Golgb1	protein_coding	36875140	36933085	16
ENSMUSG00000030483	2536.15	0.287719	0.10045	2.86431	0.00417917	0.135475	Cyp2b10	protein_coding	25897620	25926624	7
ENSMUSG00000036943	537.707	0.427542	0.149306	2.86354	0.00418939	0.135514	Rab8b	protein_coding	66843664	66919687	9
ENSMUSG00000078495	202.963	0.416611	0.145536	2.8626	0.00420185	0.135625	Zfp984	protein_coding	147753974	147809788	4
ENSMUSG00000008035	1626.63	-0.202499	0.0708166	-2.85948	0.00424333	0.136086	Mid1ip1	protein_coding	10715013	10719690	X
ENSMUSG00000032561	83.2569	0.616511	0.215549	2.86019	0.00423385	0.136086	Acpp	protein_coding	104288251	104337748	9
ENSMUSG00000074342	37.2198	1.06639	0.372888	2.85982	0.00423879	0.136086	I830077J02Rik	protein_coding	105924358	105932664	3
ENSMUSG00000022195	178.138	-0.358773	0.125661	-2.85508	0.00430254	0.13769	6030458C11Rik	protein_coding	12808177	12824649	15
ENSMUSG00000031983	581.12	-0.210369	0.073708	-2.85408	0.00431616	0.137832	2310022B05Rik	protein_coding	124635756	124663369	8
ENSMUSG00000036246	175.61	0.767261	0.268912	2.8532	0.00432814	0.137922	Gmip	protein_coding	69808679	69821870	8
ENSMUSG00000033715	1289.92	0.666999	0.233927	2.85131	0.00435397	0.138451	Akr1c14	protein_coding	4049011	4090688	13
ENSMUSG00000020077	681.605	0.542557	0.190385	2.84979	0.00437483	0.13882	Srgn	protein_coding	62493833	62527451	10
ENSMUSG00000037031	601.843	-0.196377	0.0689689	-2.84732	0.00440885	0.139604	Tspan15	protein_coding	62185396	62231251	10
ENSMUSG00000074457	796.889	-0.370161	0.13027	-2.8415	0.00449022	0.141881	S100a16	protein_coding	90537254	90543151	3
ENSMUSG00000049037	41.1614	1.10701	0.389888	2.8393	0.00452124	0.142562	Clec4a1	protein_coding	122921848	122934619	6
ENSMUSG00000054252	871.566	0.388412	0.136967	2.83581	0.00457091	0.143826	Fgfr3	protein_coding	33721674	33737068	5
ENSMUSG00000022861	29.1729	0.852743	0.300788	2.83504	0.00458206	0.143875	Dgkg	protein_coding	22468461	22657221	16
ENSMUSG00000020364	39.0068	0.871056	0.307587	2.83191	0.00462715	0.144987	Zfp354a	protein_coding	51059257	51072799	11
ENSMUSG00000022468	50.4352	-0.632288	0.223376	-2.8306	0.00464615	0.145279	Endou	protein_coding	97711015	97731339	15
ENSMUSG00000015837	2347.53	-0.203263	0.0719714	-2.82422	0.00473955	0.147892	Sqstm1	protein_coding	50199366	50210827	11
ENSMUSG00000031805	311.674	0.281369	0.0996935	2.82234	0.00476748	0.148182	Jak3	protein_coding	71676296	71690575	8
ENSMUSG00000056749	81.3799	0.7048	0.249729	2.82226	0.0047686	0.148182	Nfil3	protein_coding	52967209	52981073	13
ENSMUSG00000044156	21.9749	-0.982419	0.348398	-2.81982	0.00480508	0.149007	Hepacam2	protein_coding	3457096	3498298	6
ENSMUSG00000006389	12.4961	1.12714	0.399872	2.81876	0.00482091	0.14919	Mpl	protein_coding	118442415	118457513	4
ENSMUSG00000021943	56.45	-0.707594	0.251473	-2.8138	0.00489602	0.150803	Gdf10	protein_coding	33923587	33937983	14
ENSMUSG00000026390	267.274	0.918617	0.326793	2.811	0.00493872	0.150803	Marco	protein_coding	120474538	120505024	1
ENSMUSG00000029670	172.398	0.37425	0.132996	2.814	0.00489297	0.150803	Ing3	protein_coding	21949571	21976038	6
ENSMUSG00000030302	132.748	0.785967	0.279536	2.81168	0.00492833	0.150803	Atp2b2	protein_coding	113743831	114042613	6
ENSMUSG00000038910	82.8287	0.507224	0.18041	2.81151	0.00493096	0.150803	Plcl2	protein_coding	50509403	50688484	17
ENSMUSG00000078653	23.9711	1.19348	0.424622	2.8107	0.00494338	0.150803	Cntd1	protein_coding	101279012	101296317	11
ENSMUSG00000078656	493.729	-0.329666	0.117227	-2.8122	0.00492042	0.150803	Vps25	protein_coding	101253707	101259549	11
ENSMUSG00000030849	1433.04	-0.242643	0.0863647	-2.80952	0.00496152	0.15105	Fgfr2	protein_coding	130162451	133123350	7
ENSMUSG00000004730	145.05	0.655191	0.233279	2.80861	0.0049756	0.151141	Adgre1	protein_coding	57358691	57483527	17
ENSMUSG00000029998	800.254	0.372344	0.1326	2.80802	0.00498467	0.151141	Pcyox1	protein_coding	86386006	86397154	6
ENSMUSG00000024610	6285.75	-0.470042	0.167608	-2.80442	0.00504078	0.152534	Cd74	protein_coding	60803848	60812652	18
ENSMUSG00000041707	18.8206	1.0894	0.388584	2.80352	0.00505477	0.15265	Tmem273	protein_coding	32785963	32817984	14
ENSMUSG00000030759	844.642	0.352082	0.12571	2.80075	0.00509836	0.153657	Far1	protein_coding	113513834	113571511	7
ENSMUSG00000062148	7.46542	2.31932	0.828603	2.79907	0.00512497	0.154149	Ear6	protein_coding	51853699	51854643	14
ENSMUSG00000071714	96.9236	0.83515	0.298555	2.79731	0.00515308	0.154685	Csf2rb2	protein_coding	78282507	78305721	15
ENSMUSG00000095597	402.276	-1.06296	0.380871	-2.79088	0.0052565	0.157475	Gm6472	transcribed_processed_pseudogene	152909505	152910155	X
ENSMUSG00000037339	179.743	-0.40322	0.144766	-2.78532	0.00534756	0.159883	Fam53a	protein_coding	33600347	33629635	5
ENSMUSG00000020097	586.806	0.270748	0.0972558	2.78387	0.00537143	0.160111	Sgpl1	protein_coding	61098642	61147703	10
ENSMUSG00000029726	398.275	-0.333366	0.119762	-2.78357	0.00537649	0.160111	Mepce	protein_coding	137781906	137787655	5
ENSMUSG00000030707	562.978	0.561846	0.202016	2.7812	0.00541584	0.160963	Coro1a	protein_coding	126699773	126707787	7
ENSMUSG00000034247	478.774	0.258555	0.0929993	2.78018	0.00543288	0.16115	Plekhm1	protein_coding	103364275	103412687	11
ENSMUSG00000051390	223.476	-0.247778	0.0891904	-2.77808	0.00546815	0.161877	Zbtb22	protein_coding	33915904	33919325	17
ENSMUSG00000052160	173.248	0.464756	0.167599	2.77303	0.0055537	0.164085	Pld4	protein_coding	112760655	112768990	12
ENSMUSG00000021243	156.097	-0.369956	0.133595	-2.76923	0.00561897	0.165363	Fcf1	protein_coding	84970897	84983303	12
ENSMUSG00000046916	383.909	-0.35231	0.127216	-2.76938	0.00561637	0.165363	Myct1	protein_coding	5593775	5606904	10
ENSMUSG00000030220	499.353	0.635572	0.229642	2.76767	0.00564591	0.165831	Arhgdib	protein_coding	136923655	136941899	6
ENSMUSG00000026980	200.616	0.464166	0.167865	2.76511	0.00569028	0.166807	Ly75	protein_coding	60292103	60383303	2
ENSMUSG00000022462	1264.38	0.281602	0.102	2.76081	0.00576575	0.16869	Slc38a2	protein_coding	96687392	96699730	15
ENSMUSG00000028382	1467.7	0.26558	0.0962899	2.75813	0.00581332	0.169702	Ptbp3	protein_coding	59471868	59549364	4
ENSMUSG00000047419	135.48	-1.76373	0.639591	-2.75759	0.00582294	0.169702	Cmya5	protein_coding	93040713	93144724	13
ENSMUSG00000032870	384.718	0.278372	0.100982	2.75665	0.00583966	0.16986	Smap2	protein_coding	120968317	121017247	4
ENSMUSG00000030789	323.236	0.458269	0.166295	2.75576	0.00585566	0.169995	Itgax	protein_coding	128129547	128150657	7
ENSMUSG00000050761	8.48903	1.80155	0.654596	2.75215	0.00592053	0.171216	Gp1bb	protein_coding	18620317	18622403	16
ENSMUSG00000057596	120.532	0.443838	0.161267	2.7522	0.00591964	0.171216	Trim30d	protein_coding	104470014	104507849	7
ENSMUSG00000026150	538.098	0.42696	0.155247	2.75019	0.00595601	0.171911	Mff	protein_coding	82724890	82752394	1
ENSMUSG00000033453	333.44	0.708085	0.257549	2.74932	0.00597182	0.171995	Adamts15	protein_coding	30899155	30922452	9
ENSMUSG00000044338	350.328	-0.754045	0.27432	-2.74877	0.00598185	0.171995	Aplnr	protein_coding	85136225	85139923	2
ENSMUSG00000020464	175.598	0.309862	0.113015	2.74177	0.00611087	0.175369	Pnpt1	protein_coding	29130744	29161828	11
ENSMUSG00000038375	1654.67	-0.166474	0.0607683	-2.73949	0.00615354	0.175647	Trp53inp2	protein_coding	155381059	155389850	2
ENSMUSG00000043157	43.9518	0.751265	0.274247	2.73937	0.00615567	0.175647	Arl11	protein_coding	61309753	61311936	14
ENSMUSG00000069206	106.916	0.409102	0.149311	2.73992	0.00614533	0.175647	Zfp874a	protein_coding	67424549	67451624	13
ENSMUSG00000027007	453.308	0.314503	0.114847	2.73845	0.00617291	0.175805	Itprid2	protein_coding	79635352	79672966	2
ENSMUSG00000020838	51.3049	0.896626	0.327781	2.73544	0.00622968	0.176418	Slc6a4	protein_coding	76998603	77032340	11
ENSMUSG00000037613	38.9297	0.751746	0.274773	2.73588	0.00622138	0.176418	Tnfrsf23	protein_coding	143665809	143685872	7
ENSMUSG00000069601	907.894	-0.396661	0.145006	-2.73549	0.0062288	0.176418	Ank3	protein_coding	69398773	70027438	10
ENSMUSG00000036815	6.36682	3.46311	1.26736	2.73255	0.00628468	0.17764	Dpp10	protein_coding	123321471	124846039	1
ENSMUSG00000056888	97.3171	0.716669	0.262438	2.73081	0.00631782	0.178241	Glipr1	protein_coding	111985448	112002631	10
ENSMUSG00000027947	188.228	0.788341	0.288759	2.7301	0.00633142	0.17829	Il6ra	protein_coding	89864059	89913196	3
ENSMUSG00000021373	72.1749	-0.58419	0.214249	-2.72669	0.00639731	0.179137	Cap2	protein_coding	46501848	46650281	13
ENSMUSG00000029322	204.175	0.843525	0.309288	2.72731	0.00638536	0.179137	Plac8	protein_coding	100553725	100572245	5
ENSMUSG00000036860	81.0197	-0.510107	0.187062	-2.72695	0.00639237	0.179137	Mrpl55	protein_coding	59202486	59206134	11
ENSMUSG00000028539	10.9928	-1.57656	0.578432	-2.72558	0.00641889	0.179379	Artn	protein_coding	117926162	117929763	4
ENSMUSG00000029538	323.546	-0.240263	0.0881892	-2.7244	0.00644182	0.179379	Srsf9	protein_coding	115327177	115333080	5
ENSMUSG00000035158	111.584	0.427837	0.157028	2.72459	0.00643819	0.179379	Mitf	protein_coding	97807052	98021349	6
ENSMUSG00000036273	1186.46	-0.329412	0.120988	-2.72269	0.00647534	0.179978	Lrrk2	protein_coding	91673175	91816120	15
ENSMUSG00000099647	7.4407	-4.63466	1.70373	-2.72031	0.00652217	0.180945	Gm5776	processed_pseudogene	54412158	54412478	7
ENSMUSG00000013707	55.6665	0.547505	0.201516	2.71692	0.00658917	0.182466	Tnfaip8l2	protein_coding	95139521	95142360	3
ENSMUSG00000027935	116.902	-0.361952	0.133276	-2.71581	0.00661129	0.182742	Rab13	protein_coding	90213695	90226385	3
ENSMUSG00000026107	266.036	0.564316	0.207969	2.71347	0.00665832	0.183704	Nabp1	protein_coding	51465862	51478425	1
ENSMUSG00000056116	520.516	-0.335785	0.123803	-2.71224	0.00668298	0.184046	H2-T22	protein_coding	36037128	36042747	17
ENSMUSG00000057054	8.1665	-1.50387	0.554743	-2.71093	0.00670949	0.184437	Inca1	protein_coding	70688361	70700155	11
ENSMUSG00000021294	266.033	-0.323299	0.119319	-2.70954	0.00673768	0.184536	Kif26a	protein_coding	112146208	112181747	12
ENSMUSG00000078783	14.3953	1.78228	0.657704	2.70984	0.00673149	0.184536	Gm9733	protein_coding	15296551	15332302	3
ENSMUSG00000030187	71.9397	0.798625	0.294986	2.70733	0.00678261	0.185429	Klra2	protein_coding	131219223	131247362	6
ENSMUSG00000060090	314.141	0.312905	0.115676	2.70502	0.00683011	0.186387	Rp2	protein_coding	20364481	20405653	X
ENSMUSG00000030357	1440.18	0.320143	0.118381	2.70435	0.0068438	0.186422	Fkbp4	protein_coding	128429735	128438677	6
ENSMUSG00000021000	710.816	0.262406	0.0970764	2.70309	0.00686991	0.186457	Mia2	protein_coding	59095799	59191583	12
ENSMUSG00000031554	7.90597	4.29888	1.59018	2.70338	0.00686372	0.186457	Adam5	protein_coding	24727093	24824369	8
ENSMUSG00000031774	212.315	-0.301982	0.111777	-2.70165	0.00689973	0.186706	Fam192a	protein_coding	94574138	94601997	8
ENSMUSG00000095788	41.2249	1.23465	0.457034	2.70144	0.00690399	0.186706	Sirpb1a	protein_coding	15371653	15426520	3
ENSMUSG00000030399	73.8924	-3.44283	1.27473	-2.70084	0.00691655	0.18671	Ckm	protein_coding	19404776	19422841	7
ENSMUSG00000027130	736.363	0.230336	0.0853092	2.70001	0.00693366	0.186835	Slc12a6	protein_coding	112265825	112363163	2
ENSMUSG00000021360	711.228	0.269348	0.0998077	2.69867	0.00696171	0.18705	Gcnt2	protein_coding	40859754	40960892	13
ENSMUSG00000026556	91.6953	-0.505217	0.187267	-2.69784	0.00697901	0.18705	Vangl2	protein_coding	172000960	172028444	1
ENSMUSG00000056234	870.61	0.49403	0.183089	2.69831	0.00696933	0.18705	Ncoa4	protein_coding	32159865	32179855	14
ENSMUSG00000022223	111.93	-0.418914	0.155354	-2.69652	0.00700685	0.187461	Sdr39u1	protein_coding	55897283	55900293	14
ENSMUSG00000020321	9.17034	2.61121	0.968879	2.69508	0.00703709	0.18786	Mdh1	protein_coding	21556692	21572367	11
ENSMUSG00000048756	1099.04	0.327604	0.121577	2.69463	0.00704677	0.18786	Foxo3	protein_coding	42181841	42276755	10
ENSMUSG00000038530	87.953	-0.56826	0.21106	-2.6924	0.00709392	0.188781	Rgs4	protein_coding	169741477	169747642	1
ENSMUSG00000036853	79.531	1.07043	0.397779	2.69102	0.00712348	0.189232	Mcoln3	protein_coding	146117450	146141806	3
ENSMUSG00000030035	249.31	-0.33339	0.123928	-2.6902	0.00714096	0.189361	Wbp1	protein_coding	83119044	83121559	6
ENSMUSG00000006673	488.51	0.269205	0.100112	2.68903	0.00716598	0.189604	Qrich1	protein_coding	108516806	108560163	9
ENSMUSG00000009292	38.4622	1.89008	0.703382	2.68714	0.00720674	0.189604	Trpm2	protein_coding	77907722	77970563	10
ENSMUSG00000026166	3.59156	2.29033	0.852028	2.68809	0.00718624	0.189604	Ccl20	protein_coding	83116766	83119167	1
ENSMUSG00000036854	113.184	-1.04439	0.38856	-2.68784	0.00719154	0.189604	Hspb6	protein_coding	30552178	30555443	7
ENSMUSG00000098112	140.774	0.724391	0.269608	2.68683	0.00721326	0.189604	Bin2	protein_coding	100641077	100669553	15
ENSMUSG00000042599	526.459	0.391053	0.145921	2.6799	0.00736444	0.192654	Kdm7a	protein_coding	39136623	39206789	6
ENSMUSG00000042759	158.269	0.646396	0.241216	2.67975	0.00736781	0.192654	Apobr	protein_coding	126584942	126589112	7
ENSMUSG00000070369	3.86329	-2.87729	1.07367	-2.67986	0.0073654	0.192654	Itgad	protein_coding	128154376	128223816	7
ENSMUSG00000008305	443.446	0.296322	0.110875	2.67256	0.00752742	0.19623	Tle1	protein_coding	72117142	72200919	4
ENSMUSG00000031016	153.394	0.479808	0.179541	2.67242	0.00753072	0.19623	Wee1	protein_coding	110122046	110143286	7
ENSMUSG00000039911	183.707	0.418107	0.15651	2.67144	0.00755266	0.196281	Spsb1	protein_coding	149896283	149955043	4
ENSMUSG00000041460	8.66479	1.43972	0.538984	2.67117	0.00755884	0.196281	Cacna2d4	protein_coding	119236526	119352407	6
ENSMUSG00000095098	338.867	-0.428433	0.160518	-2.66907	0.00760622	0.197171	Ccdc85b	protein_coding	5453180	5457894	19
ENSMUSG00000007891	4612.54	0.351852	0.131919	2.66717	0.00764925	0.197794	Ctsd	protein_coding	142375911	142388038	7
ENSMUSG00000018821	312.145	-0.314976	0.118108	-2.66685	0.00765661	0.197794	Avpi1	protein_coding	42123273	42129059	19
ENSMUSG00000032826	35.0904	-0.922532	0.346049	-2.6659	0.00767825	0.198012	Ank2	protein_coding	126921612	127499350	3
ENSMUSG00000079419	136.265	0.896555	0.336549	2.66397	0.00772253	0.198812	Ms4a6c	protein_coding	11469366	11482192	19
ENSMUSG00000022664	300.997	0.420796	0.158157	2.66062	0.00779969	0.200455	Slc35a5	protein_coding	45139573	45158706	16
ENSMUSG00000025986	313.153	0.533274	0.200549	2.65907	0.00783556	0.201032	Slc39a10	protein_coding	46807544	46892852	1
ENSMUSG00000022500	515.826	0.34507	0.129868	2.65708	0.00788206	0.20188	Litaf	protein_coding	10959275	11066157	16
ENSMUSG00000028497	216.421	0.42738	0.161136	2.65229	0.00799482	0.20442	Hacd4	protein_coding	88396144	88438928	4
ENSMUSG00000034652	84.2718	1.13805	0.42951	2.64964	0.00805783	0.20568	Cd300a	protein_coding	114890041	114904654	11
ENSMUSG00000029063	964.365	0.299831	0.113238	2.64779	0.00810196	0.206456	Nadk	protein_coding	155562378	155591001	4
ENSMUSG00000022305	121.826	0.491831	0.185827	2.64672	0.00812768	0.20676	Lrp12	protein_coding	39870589	39943994	15
ENSMUSG00000008373	240.037	-0.282319	0.10678	-2.64393	0.00819496	0.2072	Prpf31	protein_coding	3629985	3642486	7
ENSMUSG00000024052	1953.68	0.296869	0.112293	2.6437	0.00820054	0.2072	Lpin2	protein_coding	71182560	71249817	17
ENSMUSG00000024480	265.768	0.256258	0.096952	2.64314	0.008214	0.2072	Ap3s1	protein_coding	46741876	46790826	18
ENSMUSG00000054520	121.05	0.54951	0.207886	2.64332	0.00820978	0.2072	Sh3bp2	protein_coding	34525838	34563641	5
ENSMUSG00000056216	904.404	0.174248	0.0658876	2.64462	0.00817831	0.2072	Cebpg	protein_coding	35046422	35056573	7
ENSMUSG00000058715	259.348	0.663401	0.251095	2.64203	0.008241	0.207532	Fcer1g	protein_coding	171229572	171234365	1
ENSMUSG00000012428	133.439	0.7379	0.279386	2.64116	0.00826239	0.207722	Steap4	protein_coding	7960457	7982213	5
ENSMUSG00000056529	49.9952	0.772698	0.292658	2.64028	0.00828384	0.207913	Ptafr	protein_coding	132564067	132582683	4
ENSMUSG00000032899	11.9303	-1.74234	0.660509	-2.63787	0.00834283	0.209044	Styk1	protein_coding	131299142	131353597	6
ENSMUSG00000020101	716.794	0.670102	0.254169	2.63644	0.00837818	0.209232	Vsir	protein_coding	60346851	60372684	10
ENSMUSG00000037692	221.26	0.447243	0.169607	2.63694	0.00836571	0.209232	Ahdc1	protein_coding	133011260	133078110	4
ENSMUSG00000022021	89.3894	0.566125	0.214854	2.63493	0.00841546	0.209478	Diaph3	protein_coding	86655367	87141235	14
ENSMUSG00000067219	92.8237	-0.418916	0.159021	-2.63435	0.00842991	0.209478	Nipal1	protein_coding	72647795	72671078	5
ENSMUSG00000074218	36.5864	-1.45924	0.553898	-2.63449	0.00842626	0.209478	Cox7a1	protein_coding	30184144	30186078	7
ENSMUSG00000027015	147.323	-0.438527	0.166532	-2.63329	0.00845619	0.209783	Cybrd1	protein_coding	71117923	71142926	2
ENSMUSG00000021948	675.072	0.26865	0.102075	2.63188	0.00849128	0.210306	Prkcd	protein_coding	30595354	30626210	14
ENSMUSG00000103677	36.988	-0.750045	0.28511	-2.63073	0.00852029	0.210677	Pcdhga4	protein_coding	37685210	37841873	18
ENSMUSG00000028475	51.8734	-0.601943	0.229252	-2.62568	0.00864762	0.213123	Spaar	protein_coding	43730034	43759462	4
ENSMUSG00000078202	387.795	-0.520083	0.19812	-2.62509	0.00866263	0.213143	Nrarp	protein_coding	25180758	25183339	2
ENSMUSG00000021111	1155.8	0.218077	0.0831161	2.62376	0.00869649	0.213626	Papola	protein_coding	105784694	105838944	12
ENSMUSG00000032712	1247.78	0.360173	0.137388	2.62157	0.00875258	0.214637	Resf1	protein_coding	149309414	149335663	6
ENSMUSG00000049281	481.818	-0.475557	0.181438	-2.62104	0.00876624	0.214637	Scn3b	protein_coding	40269217	40291618	9
ENSMUSG00000032376	273.835	0.614821	0.235104	2.6151	0.00892017	0.217696	Usp3	protein_coding	66514637	66593142	9
ENSMUSG00000073063	3.06737	2.59431	0.991877	2.61555	0.00890833	0.217696	Hbq1b	protein_coding	32286965	32287784	11
ENSMUSG00000018008	187.637	0.501637	0.192099	2.61134	0.00901877	0.219745	Cyth4	protein_coding	78597047	78622019	15
ENSMUSG00000022681	212.191	-0.278452	0.106749	-2.60846	0.00909494	0.221241	Ntan1	protein_coding	13818845	13835451	16
ENSMUSG00000027510	78.0131	0.606263	0.23331	2.59853	0.0093623	0.227377	Rbm38	protein_coding	173020498	173034734	2
ENSMUSG00000040613	90.6902	0.50088	0.192821	2.59764	0.00938659	0.227598	Apobec1	protein_coding	122577792	122602444	6
ENSMUSG00000031536	150.651	-0.291597	0.112302	-2.59655	0.00941655	0.227956	Polb	protein_coding	22628126	22653435	8
ENSMUSG00000004113	15.1871	-2.02528	0.780801	-2.59385	0.00949087	0.229041	Cacna1b	protein_coding	24603887	24763152	2
ENSMUSG00000070733	358.714	-0.655813	0.252838	-2.59381	0.00949188	0.229041	Fryl	protein_coding	73019987	73256619	5
ENSMUSG00000028643	77.9476	-0.53318	0.205737	-2.59157	0.00955397	0.229801	Svbp	protein_coding	119195306	119201298	4
ENSMUSG00000035783	998.274	-0.519136	0.200306	-2.59172	0.00954979	0.229801	Acta2	protein_coding	34241090	34255590	19
ENSMUSG00000042410	759.774	0.339209	0.131061	2.58818	0.00964859	0.231335	Agps	protein_coding	75832177	75931350	2
ENSMUSG00000061048	22.6066	-0.949911	0.366942	-2.58872	0.00963323	0.231335	Cdh3	protein_coding	106510891	106557297	8
ENSMUSG00000025234	905.587	0.377688	0.14622	2.58301	0.00979416	0.231862	Arih1	protein_coding	59388258	59486618	9
ENSMUSG00000026921	926.901	-0.694311	0.268696	-2.58401	0.00976601	0.231862	Egfl7	protein_coding	26580014	26593120	2
ENSMUSG00000027777	228.881	-0.252123	0.0974949	-2.58601	0.00970936	0.231862	Schip1	protein_coding	68064802	68626481	3
ENSMUSG00000031516	324.888	-0.273675	0.105829	-2.58602	0.00970915	0.231862	Dctn6	protein_coding	34090420	34108796	8
ENSMUSG00000052056	365.7	0.272685	0.105552	2.58342	0.00978249	0.231862	Zfp217	protein_coding	170108643	170148103	2
ENSMUSG00000053870	137.851	0.369339	0.142933	2.584	0.00976616	0.231862	Fpgt	protein_coding	155084918	155093403	3
ENSMUSG00000079808	3.57689	-2.96965	1.14923	-2.58403	0.00976537	0.231862	AC168977.1	protein_coding	128555	150452	GL456212.1
ENSMUSG00000082101	3.52695	3.81881	1.47824	2.58335	0.00978471	0.231862	Slfn14	protein_coding	83275110	83286726	11
ENSMUSG00000058748	7.81129	-5.79458	2.24395	-2.58231	0.00981412	0.231969	Zfp958	protein_coding	4613167	4630231	8
ENSMUSG00000030605	1433.48	-0.175991	0.0682011	-2.58047	0.00986659	0.232842	Mfge8	protein_coding	79133768	79149060	7
ENSMUSG00000045103	185.87	0.879879	0.341088	2.57963	0.0098907	0.233045	Dmd	protein_coding	82948870	85206141	X
ENSMUSG00000001020	192.655	0.61102	0.237085	2.57722	0.00995974	0.233404	S100a4	protein_coding	90603771	90606045	3
ENSMUSG00000004945	268.192	-0.234765	0.0911706	-2.575	0.0100239	0.233404	Tmem242	protein_coding	5410870	5440259	17
ENSMUSG00000019787	19.8146	-3.60264	1.39763	-2.57768	0.00994657	0.233404	Trdn	protein_coding	33080554	33476709	10
ENSMUSG00000027219	45.0845	1.10447	0.428853	2.57541	0.010012	0.233404	Slc28a2	protein_coding	122426477	122461137	2
ENSMUSG00000028080	476.354	-0.283188	0.109841	-2.57818	0.0099323	0.233404	Lrba	protein_coding	86224680	86782692	3
ENSMUSG00000028995	393.035	0.237949	0.092415	2.57478	0.0100303	0.233404	Fam126a	protein_coding	23915276	24030690	5
ENSMUSG00000030051	55.8819	0.567494	0.220234	2.57677	0.00997279	0.233404	Aplf	protein_coding	87628424	87672193	6
ENSMUSG00000099034	9.76896	-1.42158	0.551895	-2.57583	0.0100001	0.233404	2810039B14Rik	transcribed_unitary_pseudogene	75642129	75653643	15
ENSMUSG00000041025	223.32	-0.261596	0.101745	-2.57109	0.0101379	0.23554	Iffo2	protein_coding	139530548	139620382	4
ENSMUSG00000026712	602.087	0.34239	0.133314	2.56829	0.01022	0.237083	Mrc1	protein_coding	14229392	14332057	2
ENSMUSG00000019969	466.38	0.233643	0.0910114	2.56718	0.0102529	0.237479	Psen1	protein_coding	83688152	83735199	12
ENSMUSG00000048865	315.346	0.469232	0.182982	2.56436	0.0103367	0.239051	Arhgap30	protein_coding	171388954	171410298	1
ENSMUSG00000055373	11.9365	-1.55127	0.605192	-2.56328	0.0103689	0.239425	Fut9	protein_coding	25609332	25800244	4
ENSMUSG00000021622	92.0157	-1.86631	0.728756	-2.56096	0.0104384	0.240292	Ckmt2	protein_coding	91853387	91876885	13
ENSMUSG00000094626	17.0777	-0.817148	0.319044	-2.56124	0.0104299	0.240292	Tmem121b	protein_coding	120488939	120493807	6
ENSMUSG00000040850	725.299	0.264218	0.103263	2.55868	0.0105072	0.241134	Psme4	protein_coding	30771726	30880361	11
ENSMUSG00000049807	562.015	-0.332855	0.130081	-2.55882	0.0105027	0.241134	Arhgap23	protein_coding	97415533	97502402	11
ENSMUSG00000026176	1218.94	-0.132832	0.0519448	-2.55717	0.0105528	0.241811	Ctdsp1	protein_coding	74391509	74397285	1
ENSMUSG00000018761	202.356	-0.328852	0.128793	-2.55334	0.0106695	0.242267	Mpdu1	protein_coding	69656697	69662642	11
ENSMUSG00000020268	27.4666	1.15365	0.451709	2.55397	0.0106503	0.242267	Lyrm7	protein_coding	54826866	54860916	11
ENSMUSG00000032113	28.3886	1.43816	0.563002	2.55444	0.0106358	0.242267	Chek1	protein_coding	36708482	36727065	9
ENSMUSG00000037280	111.215	0.395734	0.154983	2.55341	0.0106674	0.242267	Galnt6	protein_coding	100691813	100729376	15
ENSMUSG00000064246	6615.96	-0.316761	0.124011	-2.55429	0.0106404	0.242267	Chil1	protein_coding	134182176	134190181	1
ENSMUSG00000095362	69.4702	0.858564	0.335951	2.55562	0.0105999	0.242267	Gm14325	protein_coding	177831791	177840336	2
ENSMUSG00000028633	491.896	0.338593	0.132674	2.55207	0.0107086	0.242787	Ctps	protein_coding	120539868	120570276	4
ENSMUSG00000061650	158.65	-0.294178	0.11531	-2.5512	0.0107354	0.243028	Med9	protein_coding	59948206	59962205	11
ENSMUSG00000061118	123.578	-0.371671	0.145811	-2.54899	0.0108036	0.244204	Dnajc30	protein_coding	135064202	135065862	5
ENSMUSG00000030259	668.979	-0.282086	0.110764	-2.54672	0.010874	0.244322	Rassf8	protein_coding	145746748	145821079	6
ENSMUSG00000060445	6.12412	2.15108	0.84428	2.54783	0.0108395	0.244322	Sycp2	protein_coding	178345293	178407685	2
ENSMUSG00000067825	113.988	0.301915	0.118535	2.54706	0.0108635	0.244322	Pex26	protein_coding	121183667	121198837	6
ENSMUSG00000090381	88.5774	-0.712854	0.279814	-2.5476	0.0108468	0.244322	Gm6158	processed_pseudogene	24069734	24070637	14
ENSMUSG00000030159	37.8902	0.980385	0.385147	2.54548	0.0109127	0.244826	Clec1b	protein_coding	129397297	129409335	6
ENSMUSG00000078926	18.1749	-2.02945	0.797767	-2.54392	0.0109617	0.245558	Cdc20b	protein_coding	113035111	113091195	13
ENSMUSG00000025980	1392.55	0.292937	0.115187	2.54315	0.0109859	0.245733	Hspd1	protein_coding	55077835	55088243	1
ENSMUSG00000006315	202.945	-0.279353	0.109985	-2.53993	0.0110876	0.246001	Tmem147	protein_coding	30727701	30729540	7
ENSMUSG00000022708	2141.97	-0.505928	0.199297	-2.53856	0.0111309	0.246001	Zbtb20	protein_coding	42875881	43642602	16
ENSMUSG00000026857	68.7794	-0.485077	0.190991	-2.53979	0.0110919	0.246001	Ntmt1	protein_coding	30807826	30823033	2
ENSMUSG00000030314	250.096	0.40254	0.158619	2.53777	0.011156	0.246001	Atg7	protein_coding	114643097	114860614	6
ENSMUSG00000032294	3119.72	0.221889	0.0874531	2.53723	0.0111734	0.246001	Pkm	protein_coding	59656368	59679375	9
ENSMUSG00000032374	494.824	0.333358	0.131318	2.53855	0.0111314	0.246001	Plod2	protein_coding	92542223	92608428	9
ENSMUSG00000051359	457.852	-0.36494	0.143843	-2.53708	0.0111782	0.246001	Ncald	protein_coding	37366175	37792570	15
ENSMUSG00000063605	91.8143	-0.458971	0.180596	-2.54143	0.01104	0.246001	Ccdc102a	protein_coding	94902869	94918098	8
ENSMUSG00000064262	216.136	-0.357339	0.140589	-2.54174	0.0110304	0.246001	Gimap8	protein_coding	48647234	48660875	6
ENSMUSG00000074476	48.9965	0.917566	0.36161	2.53744	0.0111665	0.246001	Spc24	protein_coding	21755442	21760303	9
ENSMUSG00000074529	5.76594	1.56384	0.615393	2.5412	0.0110472	0.246001	Zfp972	protein_coding	177903340	177925613	2
ENSMUSG00000039349	682.487	-0.375237	0.148015	-2.53512	0.0112407	0.247016	C130074G19Rik	protein_coding	184871926	184883218	1
ENSMUSG00000034959	20.6422	0.699764	0.276345	2.53222	0.0113344	0.24871	Rubcnl	protein_coding	75016027	75052532	14
ENSMUSG00000022718	275.837	-0.481893	0.190424	-2.53064	0.0113856	0.249468	Dgcr8	protein_coding	18253948	18289246	16
ENSMUSG00000023034	207.563	-0.85902	0.339703	-2.52874	0.0114473	0.250455	Nr4a1	protein_coding	101254269	101274795	15
ENSMUSG00000067279	116.382	-0.474011	0.187661	-2.52589	0.0115406	0.252128	Ppp1r3c	protein_coding	36731731	36736653	19
ENSMUSG00000052374	119.853	-1.64731	0.652805	-2.52343	0.0116217	0.253322	Actn2	protein_coding	12269426	12340760	13
ENSMUSG00000060550	610.798	-0.574761	0.22779	-2.52321	0.0116289	0.253322	H2-Q7	protein_coding	35439155	35443773	17
ENSMUSG00000032555	369.893	0.416134	0.165029	2.52158	0.011683	0.253763	Topbp1	protein_coding	103305215	103350428	9
ENSMUSG00000086316	120.836	-0.319471	0.126682	-2.52183	0.0116746	0.253763	Nbdy	protein_coding	153723590	153741920	X
ENSMUSG00000026960	134.121	0.382194	0.151806	2.51764	0.0118142	0.255504	Arl6ip6	protein_coding	53191726	53219220	2
ENSMUSG00000040562	832.598	-0.213899	0.0849454	-2.51807	0.0117999	0.255504	Gstm2	protein_coding	107981702	107986453	3
ENSMUSG00000041378	2290.3	-0.389148	0.154506	-2.51865	0.0117806	0.255504	Cldn5	protein_coding	18776847	18778262	16
ENSMUSG00000028556	297.419	-0.420685	0.167202	-2.51603	0.0118686	0.256312	Dock7	protein_coding	98936671	99120915	4
ENSMUSG00000039318	347.993	0.198676	0.0789817	2.51546	0.0118877	0.256353	Rab3gap2	protein_coding	185204117	185286759	1
ENSMUSG00000002393	338.568	-0.270009	0.107389	-2.5143	0.011927	0.256731	Nr2f6	protein_coding	71374123	71381960	8
ENSMUSG00000022051	1722.56	0.370963	0.147617	2.51301	0.0119705	0.256731	Bnip3l	protein_coding	66985239	67008877	14
ENSMUSG00000026096	70.2048	-0.439009	0.174662	-2.51347	0.011955	0.256731	Osgepl1	protein_coding	53313624	53326343	1
ENSMUSG00000033016	177.295	-0.711579	0.283194	-2.51269	0.0119813	0.256731	Nfatc1	protein_coding	80606205	80713071	18
ENSMUSG00000044339	21.2859	-0.865915	0.344654	-2.51242	0.0119907	0.256731	Alkbh2	protein_coding	114123926	114128218	5
ENSMUSG00000019461	539.839	-0.23136	0.0921134	-2.51169	0.0120154	0.256894	Plscr3	protein_coding	69846376	69852058	11
ENSMUSG00000030748	358.442	0.542611	0.216346	2.50808	0.0121391	0.2588	Il4ra	protein_coding	125552120	125579474	7
ENSMUSG00000043872	67.3669	0.510198	0.203398	2.50837	0.012129	0.2588	Zmym1	protein_coding	127047094	127061152	4
ENSMUSG00000020928	97.7927	-0.464979	0.185442	-2.50741	0.0121621	0.258923	Higd1b	protein_coding	102835849	102838040	11
ENSMUSG00000071068	44.0976	0.719853	0.287235	2.50614	0.0122056	0.259482	Treml2	protein_coding	48299498	48312533	17
ENSMUSG00000022419	992.466	-0.176245	0.0704248	-2.5026	0.0123286	0.261726	Deptor	protein_coding	55112317	55259271	15
ENSMUSG00000021567	99.3449	0.524483	0.209634	2.5019	0.0123528	0.261869	Nkd2	protein_coding	73818534	73847631	13
ENSMUSG00000015882	102.158	0.48324	0.193285	2.50014	0.0124143	0.262062	Lcorl	protein_coding	45697181	45857615	5
ENSMUSG00000020390	840.855	0.21075	0.0842803	2.50058	0.0123989	0.262062	Ube2b	protein_coding	51985497	52000762	11
ENSMUSG00000075420	200.19	-0.446753	0.178685	-2.50023	0.0124114	0.262062	Smim6	protein_coding	115912017	115913920	11
ENSMUSG00000022710	963.539	0.246036	0.0984963	2.49792	0.0124925	0.263342	Usp7	protein_coding	8689595	8792308	16
ENSMUSG00000026235	228.237	-0.316904	0.126984	-2.49563	0.0125735	0.263938	Epha4	protein_coding	77367185	77515088	1
ENSMUSG00000038204	3.65877	-3.14674	1.26072	-2.49599	0.0125607	0.263938	Asb10	protein_coding	24532697	24540978	5
ENSMUSG00000059430	135.998	-0.572797	0.229478	-2.49608	0.0125573	0.263938	Actg2	protein_coding	83512905	83536265	6
ENSMUSG00000041264	238.271	0.281721	0.112924	2.49478	0.0126036	0.2642	Uspl1	protein_coding	149184350	149215434	5
ENSMUSG00000007877	125.534	-1.47452	0.591911	-2.49112	0.0127341	0.265452	Tcap	protein_coding	98383811	98384953	11
ENSMUSG00000018906	430.86	0.255293	0.102447	2.49195	0.0127042	0.265452	P4ha2	protein_coding	54100095	54131665	11
ENSMUSG00000024079	303.35	0.272049	0.109197	2.49136	0.0127255	0.265452	Eif2ak2	protein_coding	78852564	78882573	17
ENSMUSG00000052609	87.4288	-0.597257	0.23972	-2.49148	0.0127213	0.265452	Plekhg3	protein_coding	76530891	76580488	12
ENSMUSG00000032085	783.761	-0.444681	0.178551	-2.4905	0.0127565	0.26555	Tagln	protein_coding	45929619	45936058	9
ENSMUSG00000032177	116.322	-0.374523	0.15047	-2.48903	0.0128092	0.266279	Pde4a	protein_coding	21165714	21213248	9
ENSMUSG00000058638	377.739	0.19658	0.0790449	2.48694	0.0128847	0.267479	Zfp110	protein_coding	12834761	12850577	7
ENSMUSG00000025958	681.579	0.306391	0.123248	2.48597	0.0129198	0.267837	Creb1	protein_coding	64532645	64604548	1
ENSMUSG00000008348	6496.96	0.301954	0.121619	2.48278	0.0130362	0.268897	Ubc	protein_coding	125385965	125390202	5
ENSMUSG00000017754	2379.18	-0.232699	0.0937164	-2.48301	0.0130278	0.268897	Pltp	protein_coding	164839518	164857711	2
ENSMUSG00000032122	37.8164	0.737351	0.296991	2.48274	0.0130377	0.268897	Slc37a2	protein_coding	37227585	37255738	9
ENSMUSG00000072214	76.2352	-0.46324	0.186594	-2.4826	0.0130427	0.268897	2020-09-05	protein_coding	18620502	18629954	16
ENSMUSG00000028773	108.066	-1.42542	0.574531	-2.48102	0.0131008	0.269725	Fabp3	protein_coding	130308595	130315463	4
ENSMUSG00000028572	243.898	0.424007	0.171141	2.47754	0.0132293	0.271627	Hook1	protein_coding	95967240	96025413	4
ENSMUSG00000030729	287.082	0.271484	0.109561	2.47793	0.0132146	0.271627	Pgm2l1	protein_coding	100227394	100278868	7
ENSMUSG00000028436	541.852	0.289539	0.116974	2.47524	0.0133145	0.273002	Dcaf12	protein_coding	41291300	41314889	4
ENSMUSG00000002992	8.34513	1.30769	0.529	2.472	0.013436	0.2742	Apoc2	protein_coding	19671579	19677941	7
ENSMUSG00000030104	588.038	0.340736	0.137808	2.47254	0.0134156	0.2742	Edem1	protein_coding	108828641	108859356	6
ENSMUSG00000042246	33.5608	0.657766	0.266031	2.47251	0.0134167	0.2742	Tmc7	protein_coding	118535841	118584736	7
ENSMUSG00000073856	36.4432	-0.670237	0.271161	-2.47173	0.013446	0.2742	Iqck	protein_coding	118855752	118972652	7
ENSMUSG00000050148	402.473	-0.174407	0.0705992	-2.47039	0.0134967	0.274861	Ubqln2	protein_coding	153498227	153501570	X
ENSMUSG00000026580	54.7868	0.645165	0.261404	2.46808	0.0135839	0.276262	Selp	protein_coding	164115264	164150026	1
ENSMUSG00000028309	698.698	0.173227	0.0702548	2.4657	0.0136748	0.277733	Rnf20	protein_coding	49632006	49656887	4
ENSMUSG00000003134	331.085	0.560388	0.227518	2.46304	0.0137763	0.278972	Tbc1d8	protein_coding	39371492	39478755	1
ENSMUSG00000024208	168.557	-0.370889	0.150583	-2.46302	0.0137771	0.278972	Uqcc2	protein_coding	27122663	27133916	17
ENSMUSG00000032042	1156.49	0.226871	0.0921247	2.46265	0.0137915	0.278972	Srpr	protein_coding	35200175	35247973	9
ENSMUSG00000067297	22.1835	0.926443	0.376512	2.46059	0.0138707	0.280196	Ifit1bl2	protein_coding	34617049	34640743	19
ENSMUSG00000017132	316.138	0.397221	0.16147	2.46004	0.0138923	0.280255	Cyth1	protein_coding	118132019	118248592	11
ENSMUSG00000102752	115.314	-0.327831	0.133299	-2.45937	0.013918	0.280396	Gm7694	protein_coding	170298199	170306332	1
ENSMUSG00000082051	5.72295	-2.00131	0.814324	-2.45763	0.0139858	0.281385	Gm16072	processed_pseudogene	12287404	12289780	18
ENSMUSG00000021482	7.81153	2.75097	1.11991	2.45643	0.0140327	0.281573	Prxl2c	protein_coding	64275280	64312710	13
ENSMUSG00000029592	144.967	-0.312348	0.127133	-2.45687	0.0140155	0.281573	Usp30	protein_coding	114065461	114124720	5
ENSMUSG00000021112	856.776	0.327448	0.133445	2.4538	0.0141356	0.282734	Mpp5	protein_coding	78748907	78840714	12
ENSMUSG00000029097	48.243	0.80023	0.326067	2.45419	0.0141203	0.282734	Trmt44	protein_coding	35556203	35575070	5
ENSMUSG00000063455	121.531	-0.386044	0.157344	-2.45351	0.0141471	0.282734	D630045J12Rik	protein_coding	38123174	38254009	6
ENSMUSG00000036526	98.858	0.791521	0.322724	2.45262	0.0141819	0.283053	Card11	protein_coding	140872990	141000582	5
ENSMUSG00000008575	3247.56	-0.310421	0.126611	-2.45176	0.0142159	0.283305	Nfib	protein_coding	82290173	82705750	4
ENSMUSG00000027890	69.4335	-0.461082	0.188102	-2.45124	0.0142366	0.283305	Gstm4	protein_coding	108040408	108044894	3
ENSMUSG00000055401	226.587	-0.260013	0.10609	-2.45087	0.0142511	0.283305	Fbxo6	protein_coding	148145716	148152140	4
ENSMUSG00000057716	8.24159	1.14307	0.46653	2.45016	0.0142793	0.283489	Tmem178b	protein_coding	39871461	40255150	6
ENSMUSG00000031534	106.465	-0.355601	0.145278	-2.44774	0.0143756	0.285024	Smim19	protein_coding	22462614	22476882	8
ENSMUSG00000029657	258.423	1.44764	0.591824	2.44607	0.0144424	0.285972	Hsph1	protein_coding	149614287	149636376	5
ENSMUSG00000054716	56.9676	-0.653837	0.267459	-2.44462	0.0145003	0.28674	Zfp771	protein_coding	127244274	127254803	7
ENSMUSG00000038733	1106.17	0.55103	0.225722	2.44119	0.0146391	0.288757	Wdr26	protein_coding	181173228	181212001	1
ENSMUSG00000046480	19.2728	-1.92105	0.786947	-2.44114	0.0146408	0.288757	Scn4b	protein_coding	45138395	45154152	9
ENSMUSG00000063632	265.414	-0.565317	0.231635	-2.44055	0.0146649	0.288853	Sox11	protein_coding	27334264	27342574	12
ENSMUSG00000026930	131.256	-0.547644	0.224611	-2.43819	0.0147608	0.290361	Gpsm1	protein_coding	26315515	26348237	2
ENSMUSG00000075324	89.7174	0.401646	0.16489	2.43584	0.0148571	0.291872	Fign	protein_coding	63971507	64098038	2
ENSMUSG00000035566	498.156	-0.438554	0.180131	-2.43465	0.0149064	0.292457	Pcdh17	protein_coding	84443563	84539002	14
ENSMUSG00000018893	319.625	-1.85809	0.764486	-2.43051	0.0150777	0.295432	Mb	protein_coding	77015487	77050670	15
ENSMUSG00000008226	229.488	0.327821	0.134985	2.42858	0.015158	0.29581	Scrn3	protein_coding	73312601	73337818	2
ENSMUSG00000025069	8.139	-1.60894	0.662275	-2.42941	0.0151234	0.29581	Gsto2	protein_coding	47865534	47886324	19
ENSMUSG00000027597	258.218	0.552818	0.22767	2.42816	0.0151758	0.29581	Ahcy	protein_coding	155059310	155074497	2
ENSMUSG00000075284	577.48	0.361626	0.148882	2.42895	0.0151425	0.29581	Wipf1	protein_coding	73429610	73529734	2
ENSMUSG00000040694	15.1866	-1.69648	0.699215	-2.42626	0.0152554	0.296976	Apobec2	protein_coding	48419231	48432930	17
ENSMUSG00000043067	251.271	0.274135	0.113055	2.42478	0.0153176	0.297063	Dpy19l1	protein_coding	24411776	24503140	9
ENSMUSG00000069793	146.33	0.863884	0.356268	2.42481	0.0153164	0.297063	Slfn9	protein_coding	82978390	82991830	11
ENSMUSG00000078963	5.07105	-5.35087	2.20678	-2.42474	0.0153192	0.297063	Hsbp1l1	protein_coding	80229758	80247102	18
ENSMUSG00000015316	12.5324	0.920853	0.379953	2.4236	0.0153677	0.297235	Slamf1	protein_coding	171767127	171801184	1
ENSMUSG00000017631	603.579	0.240369	0.0991663	2.4239	0.0153548	0.297235	Abr	protein_coding	76416734	76623558	11
ENSMUSG00000021835	427.09	-0.338143	0.139672	-2.42098	0.0154786	0.29861	Bmp4	protein_coding	46383520	46390669	14
ENSMUSG00000030509	161.922	0.290869	0.120128	2.42133	0.0154638	0.29861	Asb7	protein_coding	66644565	66689596	7
ENSMUSG00000041120	1242.1	-0.204827	0.0846876	-2.41862	0.0155794	0.2994	Nbl1	protein_coding	139082284	139092993	4
ENSMUSG00000051355	192.408	-0.357483	0.147783	-2.41897	0.0155647	0.2994	Commd1	protein_coding	22896136	22982382	11
ENSMUSG00000074165	133.312	-0.425804	0.176028	-2.41896	0.015565	0.2994	Zfp788	protein_coding	41633203	41651530	7
ENSMUSG00000022020	104.145	0.663803	0.274513	2.41811	0.0156012	0.299435	Naa16	protein_coding	79325269	79390778	14
ENSMUSG00000025626	189.618	0.37008	0.153209	2.41553	0.0157124	0.301081	Phf6	protein_coding	52912266	52956943	X
ENSMUSG00000027684	649.533	0.404561	0.167604	2.4138	0.0157873	0.301081	Mecom	protein_coding	29951296	30548008	3
ENSMUSG00000037709	450.833	0.357235	0.147984	2.41401	0.0157782	0.301081	Fam13a	protein_coding	58932090	59024549	6
ENSMUSG00000054723	155.328	-0.332634	0.137742	-2.41491	0.0157393	0.301081	Vmac	protein_coding	56713936	56718022	17
ENSMUSG00000071076	1521.82	-0.333396	0.138089	-2.41436	0.015763	0.301081	Jund	protein_coding	70698949	70700616	8
ENSMUSG00000017721	550.282	-0.204072	0.0845914	-2.41245	0.0158457	0.301813	Pigt	protein_coding	164497520	164508301	2
ENSMUSG00000002020	685.417	-0.459445	0.190683	-2.40947	0.0159756	0.303901	Ltbp2	protein_coding	84783212	84876532	12
ENSMUSG00000091556	3.475	-2.27737	0.945828	-2.40781	0.0160486	0.304904	Gm14569	protein_coding	36423601	36491830	X
ENSMUSG00000032504	1650.71	0.288075	0.119722	2.4062	0.0161193	0.305858	Pdcd6ip	protein_coding	113651744	113708259	9
ENSMUSG00000032494	10.0192	-1.218	0.506417	-2.40513	0.0161669	0.305988	Tdgf1	protein_coding	110939603	110946158	9
ENSMUSG00000076431	781.269	-0.405265	0.1685	-2.40514	0.0161663	0.305988	Sox4	protein_coding	28948919	28953713	13
ENSMUSG00000042155	124.276	-0.571866	0.237903	-2.40378	0.0162267	0.306733	Klhl23	protein_coding	69821944	69836651	2
ENSMUSG00000003541	874.355	-0.308756	0.128548	-2.40188	0.0163111	0.307169	Ier3	protein_coding	35821684	35822923	17
ENSMUSG00000035184	122.01	-0.45442	0.18919	-2.40192	0.0163094	0.307169	Fam124a	protein_coding	62555737	62608486	14
ENSMUSG00000098176	35.0313	-0.577502	0.240376	-2.4025	0.0162834	0.307169	Ccdc166	protein_coding	75979872	75982455	15
ENSMUSG00000020257	553.94	0.2628	0.109476	2.40052	0.0163719	0.307928	Wdr82	protein_coding	106170928	106191139	9
ENSMUSG00000022360	159.855	0.614793	0.256557	2.39632	0.0165608	0.308439	Atad2	protein_coding	58094044	58135082	15
ENSMUSG00000029534	105.719	-0.329033	0.137211	-2.39801	0.0164843	0.308439	St7	protein_coding	17692933	17943025	6
ENSMUSG00000032334	569.114	-0.369673	0.154253	-2.39653	0.0165511	0.308439	Loxl1	protein_coding	58287738	58313186	9
ENSMUSG00000038518	252.566	0.346021	0.144386	2.3965	0.0165526	0.308439	Jarid2	protein_coding	44729474	44921643	13
ENSMUSG00000038860	103.723	0.595112	0.24834	2.39636	0.016559	0.308439	Garnl3	protein_coding	32986224	33131654	2
ENSMUSG00000051747	323.85	-1.98909	0.82904	-2.39927	0.0164277	0.308439	Ttn	protein_coding	76703980	76982547	2
ENSMUSG00000068196	109.518	-0.620385	0.258654	-2.39851	0.0164619	0.308439	Col8a1	protein_coding	57624258	57754737	16
ENSMUSG00000074802	33.9876	0.72582	0.302897	2.39626	0.0165635	0.308439	Gas2l3	protein_coding	89408823	89443967	10
ENSMUSG00000035722	405.399	0.315952	0.131963	2.39424	0.0166547	0.309754	Abca7	protein_coding	79996494	80015572	10
ENSMUSG00000040550	56.4951	-3.68262	1.53941	-2.39223	0.0167463	0.310685	Otud6b	protein_coding	14809498	14826587	4
ENSMUSG00000063787	152.842	-0.377426	0.157745	-2.39263	0.0167281	0.310685	Chchd1	protein_coding	20703006	20704425	14
ENSMUSG00000027887	4.11827	-3.87568	1.62109	-2.39078	0.0168124	0.311528	Sypl2	protein_coding	108211472	108226648	3
ENSMUSG00000048498	13.9926	0.920854	0.385413	2.38926	0.0168821	0.312434	Cd300e	protein_coding	115051917	115062177	11
ENSMUSG00000006390	2739.09	-0.301685	0.126394	-2.38685	0.0169933	0.313383	Elovl1	protein_coding	118428093	118432953	4
ENSMUSG00000039117	74.4679	-3.03524	1.27168	-2.38679	0.0169961	0.313383	Taf4	protein_coding	179912152	179976646	2
ENSMUSG00000061742	3.32479	2.53573	1.06229	2.38703	0.0169849	0.313383	Slc22a12	protein_coding	6535845	6543032	19
ENSMUSG00000038253	301.301	-0.447359	0.187502	-2.38588	0.0170382	0.313775	Hoxa5	protein_coding	52201754	52204587	6
ENSMUSG00000030657	61.4935	0.696372	0.291997	2.38486	0.0170856	0.314261	Xylt1	protein_coding	117380979	117673580	7
ENSMUSG00000020811	196.228	-0.333442	0.13995	-2.38257	0.0171924	0.315839	Wscd1	protein_coding	71749920	71789647	11
ENSMUSG00000038872	765.539	-0.445636	0.187407	-2.37791	0.0174112	0.319467	Zfhx3	protein_coding	107942644	108961630	8
ENSMUSG00000027287	495.327	0.420115	0.176869	2.37528	0.0175355	0.321327	Snap23	protein_coding	120567671	120601255	2
ENSMUSG00000035910	135.321	-0.825067	0.347416	-2.37487	0.0175554	0.321327	Dcdc2a	protein_coding	25056004	25210706	13
ENSMUSG00000002083	105.125	-0.51442	0.216852	-2.37222	0.0176818	0.321679	Bbc3	protein_coding	16308393	16318205	7
ENSMUSG00000002325	341.61	0.257494	0.108531	2.37254	0.0176664	0.321679	Irf9	protein_coding	55603571	55610030	14
ENSMUSG00000006221	163.982	-1.00237	0.422437	-2.37283	0.0176522	0.321679	Hspb7	protein_coding	141420779	141425311	4
ENSMUSG00000024665	569.529	-0.211054	0.0889021	-2.37401	0.0175962	0.321679	Fads2	protein_coding	10062765	10101746	19
ENSMUSG00000061111	350.134	-0.348048	0.146645	-2.3734	0.0176251	0.321679	Mcrip1	protein_coding	120542888	120549727	11
ENSMUSG00000001741	185.031	0.45566	0.192236	2.37031	0.0177733	0.322173	Il16	protein_coding	83642825	83745726	7
ENSMUSG00000004044	4600.9	-0.190784	0.0804883	-2.37033	0.0177723	0.322173	Cavin1	protein_coding	100956733	100970887	11
ENSMUSG00000038642	1294.31	0.396716	0.167362	2.3704	0.0177687	0.322173	Ctss	protein_coding	95526786	95556403	3
ENSMUSG00000042178	195.498	-0.278248	0.117424	-2.36961	0.0178068	0.322391	Armc5	protein_coding	128237342	128245100	7
ENSMUSG00000022508	357.844	0.32537	0.137562	2.36526	0.0180174	0.325657	Bcl6	protein_coding	23965052	23988852	16
ENSMUSG00000090698	27.3258	-0.701648	0.296681	-2.36499	0.0180306	0.325657	Apold1	protein_coding	134981718	134986836	6
ENSMUSG00000054517	161.399	0.321556	0.135994	2.36449	0.0180551	0.325708	Trim65	protein_coding	116121846	116131128	11
ENSMUSG00000072623	66.8014	0.414972	0.175572	2.36354	0.0181011	0.326146	Zfp9	protein_coding	118461950	118479320	6
ENSMUSG00000020482	377.747	0.418741	0.177283	2.36199	0.0181773	0.327126	Ccdc117	protein_coding	5528887	5542187	11
ENSMUSG00000033423	216.434	-0.255236	0.108123	-2.3606	0.0182456	0.327963	Eri3	protein_coding	117550365	117674297	4
ENSMUSG00000039693	50.3996	-0.544507	0.230805	-2.35916	0.0183163	0.328839	Msantd3	protein_coding	48539935	48561919	4
ENSMUSG00000012443	90.117	0.632104	0.268074	2.35795	0.0183762	0.329014	Kif11	protein_coding	37376403	37421859	19
ENSMUSG00000033060	5264.47	0.383682	0.162705	2.35814	0.0183667	0.329014	Lmo7	protein_coding	101729957	101934710	14
ENSMUSG00000069917	34718.8	0.694131	0.294449	2.35739	0.0184039	0.329014	Hba-a2	protein_coding	32296489	32297298	11
ENSMUSG00000091071	4.10146	-4.16988	1.769	-2.35719	0.0184137	0.329014	1700030C10Rik	transcribed_unprocessed_pseudogene	20814257	20815727	12
ENSMUSG00000064065	38.219	0.996616	0.422958	2.3563	0.0184579	0.329411	Ipcef1	protein_coding	6885796	7052478	10
ENSMUSG00000062082	41.118	0.680323	0.288845	2.35532	0.0185068	0.329733	Cd200r4	protein_coding	44811733	44839150	16
ENSMUSG00000091811	135.104	-0.36175	0.153633	-2.35464	0.0185409	0.329733	Inafm1	protein_coding	16272013	16273617	7
ENSMUSG00000100801	8.01371	2.28523	0.970532	2.35462	0.0185419	0.329733	Gm15459	processed_pseudogene	5781615	5783555	5
ENSMUSG00000037857	493.993	0.299265	0.127337	2.35018	0.0187642	0.333293	Nufip2	protein_coding	77686155	77741921	11
ENSMUSG00000019505	6314.27	0.150799	0.0642548	2.34689	0.018931	0.334278	Ubb	protein_coding	62551171	62553213	11
ENSMUSG00000019961	910.776	0.230395	0.0981622	2.34709	0.0189208	0.334278	Tmpo	protein_coding	91147571	91181315	10
ENSMUSG00000020015	362.651	0.18983	0.0808509	2.34791	0.0188793	0.334278	Cdk17	protein_coding	93160875	93267071	10
ENSMUSG00000020541	279.259	0.387176	0.164872	2.34834	0.0188571	0.334278	Tom1l1	protein_coding	90643465	90688366	11
ENSMUSG00000028634	201.698	-0.414477	0.176563	-2.34747	0.0189012	0.334278	Hivep3	protein_coding	119733784	120138045	4
ENSMUSG00000031166	514.929	0.26597	0.11336	2.34624	0.0189641	0.334467	Wdr13	protein_coding	8123301	8132892	X
ENSMUSG00000063171	166.091	-0.310853	0.132578	-2.34468	0.0190436	0.335476	Rps4l	transcribed_processed_pseudogene	148354656	148355598	6
ENSMUSG00000074676	15.6716	-1.09755	0.468638	-2.342	0.0191809	0.337498	Foxs1	protein_coding	152931898	152933208	2
ENSMUSG00000034675	88.0447	-0.476516	0.203505	-2.34155	0.0192039	0.337508	Dbn1	protein_coding	55473429	55488111	13
ENSMUSG00000078515	1135.99	0.287719	0.122958	2.33998	0.0192849	0.338535	Ddi2	protein_coding	141677549	141723419	4
ENSMUSG00000026574	704.285	-0.313324	0.133955	-2.33903	0.0193337	0.338995	Dpt	protein_coding	164796644	164824266	1
ENSMUSG00000028249	2378.95	0.246231	0.105324	2.33783	0.0193959	0.339688	Sdcbp	protein_coding	6365650	6408423	4
ENSMUSG00000029651	86.0554	-0.510422	0.218458	-2.33648	0.0194664	0.340504	Mtus2	protein_coding	147957320	148316065	5
ENSMUSG00000037885	322.957	0.246173	0.105379	2.33607	0.0194878	0.340504	Stk35	protein_coding	129800517	129832287	2
ENSMUSG00000010601	13.7117	1.3902	0.595452	2.3347	0.0195592	0.341047	Apol7a	protein_coding	77388219	77399110	15
ENSMUSG00000018819	723.222	0.426801	0.182836	2.33434	0.0195779	0.341047	Lsp1	protein_coding	142460809	142494867	7
ENSMUSG00000028581	1375.64	0.338674	0.145094	2.33417	0.0195871	0.341047	Laptm5	protein_coding	130913125	130936141	4
ENSMUSG00000000682	235.609	0.595293	0.255302	2.33172	0.0197153	0.342511	Cd52	protein_coding	134082448	134095082	4
ENSMUSG00000001270	376.965	-0.390389	0.167626	-2.32893	0.0198627	0.342511	Ckb	protein_coding	111669361	111672338	12
ENSMUSG00000005410	55.4724	1.08043	0.463933	2.32885	0.0198668	0.342511	Mcm5	protein_coding	75109569	75128439	8
ENSMUSG00000020160	325.601	-0.299475	0.128578	-2.32913	0.019852	0.342511	Meis1	protein_coding	18879817	19018985	11
ENSMUSG00000020183	1482.32	-0.281679	0.120805	-2.33169	0.019717	0.342511	Cpm	protein_coding	117629500	117687352	10
ENSMUSG00000021193	118.745	-0.459869	0.197351	-2.33021	0.0197949	0.342511	Pitrm1	protein_coding	6548149	6580515	13
ENSMUSG00000022048	1508.09	-0.291496	0.125177	-2.32867	0.0198765	0.342511	Dpysl2	protein_coding	66802864	66868688	14
ENSMUSG00000023336	206.768	-0.50834	0.218095	-2.33082	0.0197631	0.342511	Wfdc1	protein_coding	119666365	119688222	8
ENSMUSG00000026436	737.575	-0.282683	0.121336	-2.32975	0.0198191	0.342511	Elk4	protein_coding	132007607	132032612	1
ENSMUSG00000027293	3404.26	-0.2299	0.0987723	-2.32758	0.0199347	0.343118	Ehd4	protein_coding	120089175	120154606	2
ENSMUSG00000041827	19.1441	0.804277	0.346008	2.32445	0.0201016	0.345201	Oasl1	protein_coding	114923240	114937915	5
ENSMUSG00000029683	40.5632	-1.25189	0.538878	-2.32315	0.0201713	0.345219	Lmod2	protein_coding	24597762	24605414	6
ENSMUSG00000039661	8.46825	-1.38531	0.596419	-2.32271	0.0201947	0.345219	Dusp26	protein_coding	31089471	31097047	8
ENSMUSG00000042055	388.171	-0.248989	0.107193	-2.32281	0.0201891	0.345219	Wdr11	protein_coding	129591863	129635738	7
ENSMUSG00000073902	129.501	0.727305	0.313122	2.32276	0.0201923	0.345219	Gm1966	unprocessed_pseudogene	106596743	106604035	7
ENSMUSG00000037940	172.419	0.620012	0.267015	2.32201	0.0202325	0.345472	Inpp4b	protein_coding	81342556	82127914	8
ENSMUSG00000031312	18.141	-1.12351	0.484185	-2.32042	0.0203181	0.34637	Itgb1bp2	protein_coding	101449088	101453541	X
ENSMUSG00000071540	23.0026	-1.73606	0.748242	-2.32018	0.0203313	0.34637	3425401B19Rik	protein_coding	32659119	32685293	14
ENSMUSG00000027589	486.308	0.183503	0.0791582	2.31818	0.0204395	0.347819	Pcmtd2	protein_coding	181837854	181857461	2
ENSMUSG00000004768	166.919	-0.374232	0.161638	-2.31525	0.0205993	0.350141	Rab23	protein_coding	33719887	33742564	1
ENSMUSG00000021719	37.6874	-0.58099	0.251018	-2.31454	0.0206383	0.350232	Rgs7bp	protein_coding	104945904	105054930	13
ENSMUSG00000037787	134.188	-0.36509	0.157783	-2.31387	0.0206746	0.350232	Apopt1	protein_coding	111713261	111755053	12
ENSMUSG00000053436	664.809	0.298221	0.128867	2.31418	0.0206581	0.350232	Mapk14	protein_coding	28691329	28748406	17
ENSMUSG00000020439	396.199	-0.329673	0.142534	-2.31294	0.0207262	0.350257	Smtn	protein_coding	3517523	3540612	11
ENSMUSG00000024369	180.091	-0.429126	0.185626	-2.31177	0.0207902	0.350257	Nelfe	protein_coding	34850391	34856372	17
ENSMUSG00000027984	727.042	-0.232623	0.100598	-2.3124	0.0207557	0.350257	Hadh	protein_coding	131233419	131272101	3
ENSMUSG00000033216	76.248	-0.580675	0.251233	-2.3113	0.0208161	0.350257	Eefsec	protein_coding	88257334	88446539	6
ENSMUSG00000041329	76.2471	-0.547654	0.236922	-2.31154	0.0208031	0.350257	Atp1b2	protein_coding	69599736	69605942	11
ENSMUSG00000065990	277.27	-0.290423	0.125597	-2.31235	0.0207586	0.350257	Aurkaip1	protein_coding	155831272	155833130	4
ENSMUSG00000006301	1299.26	-0.161609	0.0699833	-2.30925	0.0209297	0.351544	Tmbim1	protein_coding	74288247	74305622	1
ENSMUSG00000023473	8.35888	2.53982	1.09993	2.30907	0.0209395	0.351544	Celsr3	protein_coding	108826320	108852969	9
ENSMUSG00000037166	173.964	-0.465384	0.201626	-2.30816	0.0209902	0.352003	Ppp1r14a	protein_coding	29289308	29293801	7
ENSMUSG00000020651	88.6826	-0.594449	0.257729	-2.30649	0.0210832	0.353168	Slc26a4	protein_coding	31519827	31559969	12
ENSMUSG00000029192	354.531	0.366707	0.159026	2.30595	0.0211136	0.353281	Tbc1d14	protein_coding	36490604	36593276	5
ENSMUSG00000038670	45.9861	-1.54956	0.673143	-2.30198	0.0213365	0.356614	Mybpc2	protein_coding	44501699	44524656	7
ENSMUSG00000021023	72.7066	-0.704766	0.306271	-2.30112	0.0213848	0.357023	Prorp	protein_coding	55299577	55382533	12
ENSMUSG00000035365	17.8627	1.44442	0.628062	2.2998	0.0214593	0.357808	Parpbp	protein_coding	88091432	88146941	10
ENSMUSG00000044550	10.0298	-0.955137	0.415377	-2.29945	0.0214795	0.357808	Tceal3	protein_coding	136590842	136668378	X
ENSMUSG00000028211	836.179	0.391002	0.170225	2.29697	0.0216204	0.358961	Trp53inp1	protein_coding	11156431	11174379	4
ENSMUSG00000031916	258.295	-0.224191	0.0975892	-2.29729	0.0216021	0.358961	Cog8	protein_coding	107046289	107056689	8
ENSMUSG00000032946	391.84	0.460915	0.200708	2.29645	0.02165	0.359054	Rasgrp2	protein_coding	6399340	6415216	19
ENSMUSG00000053040	78.0263	0.569365	0.248001	2.29582	0.0216862	0.359054	Aph1c	protein_coding	66814994	66834726	9
ENSMUSG00000083012	289.13	0.456156	0.198707	2.29562	0.0216978	0.359054	Fam220a	protein_coding	143548708	143564531	5
ENSMUSG00000020787	19.0126	0.671673	0.29285	2.29358	0.0218149	0.36002	P2rx1	protein_coding	72999103	73015200	11
ENSMUSG00000022831	233.93	0.492498	0.214751	2.29335	0.0218281	0.36002	Hcls1	protein_coding	36934983	36963212	16
ENSMUSG00000026784	22.8987	0.757095	0.330094	2.29358	0.0218148	0.36002	Pdss1	protein_coding	22895522	22940266	2
ENSMUSG00000045467	8.35441	1.18067	0.51493	2.29287	0.0218555	0.360077	Ttll13	protein_coding	80246376	80260821	7
ENSMUSG00000015143	1763.69	0.236138	0.103042	2.29167	0.0219249	0.360729	Actn1	protein_coding	80167547	80260371	12
ENSMUSG00000028456	470.192	0.305368	0.13327	2.29135	0.0219432	0.360729	Unc13b	protein_coding	43058953	43264871	4
ENSMUSG00000019944	175.964	0.348825	0.152343	2.28973	0.0220368	0.360739	Rhobtb1	protein_coding	69151434	69291791	10
ENSMUSG00000021738	435.825	0.199277	0.0870209	2.28999	0.0220222	0.360739	Atxn7	protein_coding	13961440	14107302	14
ENSMUSG00000039377	164.385	-0.629839	0.275077	-2.28968	0.0220399	0.360739	Hlx	protein_coding	184727140	184732619	1
ENSMUSG00000041482	290.515	-0.395055	0.172625	-2.28851	0.0221077	0.361454	Piezo2	protein_coding	63010213	63387183	18
ENSMUSG00000089694	13.5668	-1.71708	0.750831	-2.28691	0.0222014	0.36259	Nat8f7	protein_coding	85706727	85713205	6
ENSMUSG00000030069	3.60425	5.70226	2.49417	2.28624	0.0222404	0.362833	Prok2	protein_coding	99711299	99726392	6
ENSMUSG00000035342	372.182	-0.309231	0.135302	-2.28548	0.0222845	0.36294	Lzts2	protein_coding	45014414	45027111	19
ENSMUSG00000050234	268.292	-0.350692	0.153483	-2.28489	0.0223195	0.36294	Gja4	protein_coding	127311421	127314039	4
ENSMUSG00000052087	46.2878	0.56513	0.247305	2.28516	0.0223036	0.36294	Rgs14	protein_coding	55369732	55384687	13
ENSMUSG00000040488	2703.1	-0.360667	0.157883	-2.2844	0.0223481	0.363011	Ltbp4	protein_coding	27305136	27337692	7
ENSMUSG00000057143	373.133	0.191402	0.0838059	2.28387	0.0223791	0.363122	Trim12c	protein_coding	104338754	104353362	7
ENSMUSG00000054733	77.2959	0.601972	0.263673	2.28303	0.0224287	0.363534	Msra	protein_coding	64122625	64455903	14
ENSMUSG00000027953	270.836	-0.306214	0.134193	-2.28189	0.0224959	0.36423	Slc50a1	protein_coding	89268246	89270570	3
ENSMUSG00000006024	527.261	0.218918	0.0959937	2.28055	0.022575	0.364902	Napa	protein_coding	16098458	16117975	7
ENSMUSG00000032648	165.438	-0.893736	0.39205	-2.27965	0.0226285	0.364902	Pygm	protein_coding	6384399	6398459	19
ENSMUSG00000035355	3.9418	1.49019	0.653624	2.27989	0.0226141	0.364902	Kcnh4	protein_coding	100740376	100759942	11
ENSMUSG00000053581	234.7	0.266431	0.116879	2.27955	0.0226347	0.364902	Zfand2a	protein_coding	139471211	139484549	5
ENSMUSG00000039236	251.986	0.327442	0.143693	2.27876	0.0226811	0.365258	Isg20	protein_coding	78913424	78920396	7
ENSMUSG00000046442	17.8298	-1.13424	0.497841	-2.27833	0.0227071	0.365284	Ppm1e	protein_coding	87226906	87359023	11
ENSMUSG00000050029	394.946	0.250469	0.109974	2.27753	0.0227545	0.365508	Rap2c	protein_coding	51003912	51018018	X
ENSMUSG00000055489	10.7351	-1.26576	0.55582	-2.27728	0.0227697	0.365508	Ano5	protein_coding	51511029	51598709	7
ENSMUSG00000048755	84.193	-0.407955	0.179201	-2.27652	0.0228148	0.365841	Mcat	protein_coding	83546797	83563787	15
ENSMUSG00000070343	594.125	-0.296071	0.130205	-2.27388	0.0229731	0.367986	Gm10288	processed_pseudogene	146838811	146839347	3
ENSMUSG00000044562	933.094	-0.244511	0.10755	-2.27347	0.0229981	0.367994	Rasip1	protein_coding	45627488	45639093	7
ENSMUSG00000001403	93.3062	0.587861	0.258733	2.27207	0.0230822	0.368946	Ube2c	protein_coding	164769898	164778822	2
ENSMUSG00000030427	16.2322	1.67595	0.738288	2.27005	0.0232045	0.368946	Lilra6	protein_coding	3908280	3915503	7
ENSMUSG00000030879	263.39	-0.309888	0.136428	-2.27144	0.0231206	0.368946	Mrpl17	protein_coding	105803206	105811099	7
ENSMUSG00000032570	897.645	0.251649	0.110857	2.27004	0.0232051	0.368946	Atp2c1	protein_coding	105403539	105527319	9
ENSMUSG00000051817	87.2351	-0.422086	0.185878	-2.27077	0.0231612	0.368946	Sox12	protein_coding	152393611	152398063	2
ENSMUSG00000056724	357.615	0.447544	0.197073	2.27096	0.0231495	0.368946	Nbeal2	protein_coding	110624789	110654161	9
ENSMUSG00000021876	3327.11	-0.179541	0.0791167	-2.26932	0.0232488	0.36925	Rnase4	protein_coding	51091077	51106151	14
ENSMUSG00000022818	14.056	-0.9116	0.401801	-2.26878	0.0232816	0.36938	Cyp2ab1	protein_coding	20308387	20325404	16
ENSMUSG00000027173	10.76	0.983617	0.433675	2.2681	0.0233231	0.369382	Depdc7	protein_coding	104721784	104742878	2
ENSMUSG00000031070	24.9848	-0.682036	0.300725	-2.26797	0.0233309	0.369382	Mrgprf	protein_coding	145300828	145309557	7
ENSMUSG00000026822	2150.68	0.48098	0.212321	2.26534	0.0234918	0.371146	Lcn2	protein_coding	32384633	32388252	2
ENSMUSG00000028629	64.0803	-0.42776	0.188823	-2.2654	0.023488	0.371146	Exo5	protein_coding	120921196	120925017	4
ENSMUSG00000036985	332.039	0.232965	0.10287	2.26464	0.0235345	0.371172	Zdhhc9	protein_coding	48171969	48208878	X
ENSMUSG00000043496	154.458	-0.324829	0.143469	-2.26411	0.0235676	0.371172	Tril	protein_coding	53815468	53820830	6
ENSMUSG00000068732	696.818	0.168913	0.0746005	2.26424	0.0235593	0.371172	Tmem167b	protein_coding	108556425	108562466	3
ENSMUSG00000003348	253.506	0.235648	0.104231	2.26081	0.0237707	0.3719	Mob3a	protein_coding	80685253	80701977	10
ENSMUSG00000004558	386.569	-0.482566	0.213458	-2.26071	0.0237775	0.3719	Ndrg2	protein_coding	51905271	51914158	14
ENSMUSG00000006276	127.275	0.375599	0.166079	2.26157	0.0237239	0.3719	Eps15l1	protein_coding	72340999	72421460	8
ENSMUSG00000020444	248.197	-0.291164	0.128718	-2.26203	0.0236954	0.3719	Guk1	protein_coding	59183875	59192212	11
ENSMUSG00000020900	1244.83	-0.270001	0.11943	-2.26074	0.0237755	0.3719	Myh10	protein_coding	68691559	68816632	11
ENSMUSG00000021675	11.9944	0.957571	0.423602	2.26055	0.0237873	0.3719	F2rl2	protein_coding	95696853	95702739	13
ENSMUSG00000047213	739.975	0.214715	0.0949399	2.26159	0.0237229	0.3719	Ythdf3	protein_coding	16183212	16217037	3
ENSMUSG00000041360	140.786	-0.369662	0.163618	-2.2593	0.0238647	0.372722	Pum3	protein_coding	27388698	27429825	19
ENSMUSG00000074513	575.19	0.185676	0.0822192	2.25831	0.0239263	0.373295	Arfip1	protein_coding	84496093	84582625	3
ENSMUSG00000029578	511.67	0.169303	0.0749913	2.25763	0.0239688	0.37357	Wipi2	protein_coding	142627698	142670588	5
ENSMUSG00000015217	184.421	-0.334676	0.148278	-2.25709	0.0240023	0.373654	Hmgb3	protein_coding	71555918	71560676	X
ENSMUSG00000074093	167.243	0.244774	0.108463	2.25675	0.024024	0.373654	Svip	protein_coding	51997171	52006018	7
ENSMUSG00000048833	638.924	0.207338	0.0919043	2.25602	0.0240695	0.373975	Slc39a9	protein_coding	80643883	80683342	12
ENSMUSG00000029561	311.449	0.42603	0.188957	2.25464	0.0241561	0.374932	Oasl2	protein_coding	114896936	114912234	5
ENSMUSG00000014846	1902.98	-0.40351	0.17916	-2.25222	0.0243081	0.375351	Tppp3	protein_coding	105467493	105471526	8
ENSMUSG00000024302	231.751	0.300656	0.133477	2.2525	0.0242906	0.375351	Dtna	protein_coding	23415135	23659715	18
ENSMUSG00000024791	24.4123	1.09634	0.486724	2.2525	0.0242909	0.375351	Cdca5	protein_coding	6084983	6091777	19
ENSMUSG00000026473	3490.29	0.25358	0.11254	2.25325	0.0242436	0.375351	Glul	protein_coding	153899944	153909723	1
ENSMUSG00000030068	3.58537	-2.24343	0.995872	-2.25273	0.0242763	0.375351	Gm20696	protein_coding	99257484	99666797	6
ENSMUSG00000032525	809.671	0.25092	0.111448	2.25145	0.0243572	0.375722	Nktr	protein_coding	121719169	121756843	9
ENSMUSG00000031796	230.878	-0.347396	0.154381	-2.25026	0.0244326	0.376498	Cfap20	protein_coding	95420249	95434869	8
ENSMUSG00000039835	150.724	-0.334727	0.148841	-2.2489	0.024519	0.377442	Nhsl1	protein_coding	18318985	18533892	10
ENSMUSG00000031004	409.414	0.652299	0.290298	2.247	0.0246403	0.37892	Mki67	protein_coding	135689784	135716361	7
ENSMUSG00000053754	454.11	-0.542763	0.241649	-2.24608	0.0246989	0.379433	Chd8	protein_coding	52198151	52257780	14
ENSMUSG00000004446	61.7781	0.505406	0.225358	2.24269	0.0249171	0.382393	Bid	protein_coding	120891930	120916853	6
ENSMUSG00000021376	27.5825	0.866236	0.386432	2.24163	0.0249856	0.382662	Tpmt	protein_coding	47022482	47044737	13
ENSMUSG00000069378	103.094	-0.428597	0.19118	-2.24185	0.0249711	0.382662	Prdm6	protein_coding	53463583	53575907	18
ENSMUSG00000039005	194.414	0.460343	0.205456	2.24059	0.0250529	0.383302	Tlr4	protein_coding	66827584	66930284	4
ENSMUSG00000034343	313.296	0.198677	0.0887306	2.23911	0.025149	0.38438	Ube2f	protein_coding	91250304	91290337	1
ENSMUSG00000028545	17.0148	-0.800679	0.357693	-2.23845	0.0251916	0.384639	Bend5	protein_coding	111415006	111460298	4
ENSMUSG00000027868	4.43728	-3.58253	1.60125	-2.23733	0.0252651	0.385369	Tbx15	protein_coding	99240381	99354259	3
ENSMUSG00000021749	36.4198	-0.944273	0.422668	-2.23408	0.0254781	0.385802	Oit1	protein_coding	8348937	8378754	14
ENSMUSG00000026307	168.561	-0.255761	0.114498	-2.23376	0.0254989	0.385802	Scly	protein_coding	91298338	91321075	1
ENSMUSG00000026600	1733.89	0.457881	0.204911	2.23454	0.0254475	0.385802	Soat1	protein_coding	156424525	156474331	1
ENSMUSG00000027274	114.677	0.418389	0.187161	2.23545	0.0253877	0.385802	Mkks	protein_coding	136873780	136891389	2
ENSMUSG00000029470	518.712	-0.215391	0.0964423	-2.23337	0.0255248	0.385802	P2rx4	protein_coding	122707544	122729738	5
ENSMUSG00000051682	25.8341	0.860016	0.384871	2.23456	0.0254465	0.385802	Treml4	protein_coding	48264295	48275360	17
ENSMUSG00000066149	218.472	-0.287402	0.128517	-2.2363	0.025332	0.385802	Cdc26	protein_coding	62383654	62408642	4
ENSMUSG00000068227	78.1309	0.576688	0.257974	2.23545	0.0253879	0.385802	Il2rb	protein_coding	78479256	78495271	15
ENSMUSG00000074211	84.7617	-0.41015	0.183634	-2.23352	0.0255148	0.385802	Sdhaf1	protein_coding	30321406	30323895	7
ENSMUSG00000030077	13.9797	-1.76303	0.790203	-2.23111	0.0256736	0.387662	Chl1	protein_coding	103510586	103750211	6
ENSMUSG00000000916	62.9555	0.407784	0.183175	2.22619	0.0260012	0.387924	Nsun5	protein_coding	135369953	135376805	5
ENSMUSG00000018654	215.546	0.503185	0.22571	2.22935	0.0257908	0.387924	Ikzf1	protein_coding	11685003	11772926	11
ENSMUSG00000019916	852.244	0.350937	0.157621	2.22645	0.0259838	0.387924	P4ha1	protein_coding	59323296	59373304	10
ENSMUSG00000021177	80.2394	-0.560561	0.251381	-2.22992	0.0257526	0.387924	Tdp1	protein_coding	99884517	99955219	12
ENSMUSG00000026088	100.721	0.341022	0.153103	2.22741	0.0259201	0.387924	Mitd1	protein_coding	37874801	37890411	1
ENSMUSG00000026179	231.852	-0.27301	0.122549	-2.22776	0.0258962	0.387924	Pnkd	protein_coding	74284930	74353694	1
ENSMUSG00000034394	41.481	-0.889305	0.398918	-2.22929	0.0257945	0.387924	Lif	protein_coding	4257557	4272514	11
ENSMUSG00000037315	146.689	0.311414	0.139796	2.22763	0.0259049	0.387924	Jade3	protein_coding	20425688	20519939	X
ENSMUSG00000039989	215.765	-0.405812	0.182042	-2.22922	0.0257991	0.387924	Cbx4	protein_coding	119077573	119086221	11
ENSMUSG00000054717	363.06	0.353158	0.15853	2.2277	0.0259006	0.387924	Hmgb2	protein_coding	57511907	57515999	8
ENSMUSG00000061666	363.874	0.224626	0.10089	2.22645	0.0259838	0.387924	Gdpd1	protein_coding	87033867	87074062	11
ENSMUSG00000081738	3.16064	3.70227	1.66238	2.22709	0.0259411	0.387924	Hmgb1-ps2	processed_pseudogene	146175942	146176577	X
ENSMUSG00000018574	633.484	-0.262335	0.117934	-2.22442	0.0261201	0.38854	Acadvl	protein_coding	70010183	70015411	11
ENSMUSG00000038615	2470.7	-0.279795	0.125771	-2.22463	0.0261062	0.38854	Nfe2l1	protein_coding	96817414	96829968	11
ENSMUSG00000001494	6.36112	-1.66741	0.749883	-2.22356	0.0261783	0.38901	Sost	protein_coding	101962458	101967015	11
ENSMUSG00000061815	29.7885	0.710127	0.319419	2.22318	0.0262035	0.38901	Rufy4	protein_coding	74125541	74148223	1
ENSMUSG00000076613	11.3775	-2.38341	1.07261	-2.22206	0.026279	0.389745	Ighg2b	IG_C_gene	113302965	113307933	12
ENSMUSG00000019987	21.2124	-0.870786	0.392109	-2.22077	0.0263662	0.390267	Arg1	protein_coding	24915221	24927484	10
ENSMUSG00000067924	628.645	-0.245663	0.110603	-2.22112	0.0263429	0.390267	Rtl8b	protein_coding	53669177	53670408	X
ENSMUSG00000068962	3.09224	2.60553	1.17356	2.2202	0.0264053	0.390461	Zfp114	protein_coding	24175060	24183188	7
ENSMUSG00000034898	92.5599	-0.4275	0.192639	-2.21917	0.0264752	0.391109	Filip1	protein_coding	79805094	80012851	9
ENSMUSG00000027861	62.3483	-0.957522	0.431745	-2.2178	0.0265687	0.392104	Casq2	protein_coding	102086415	102146514	3
ENSMUSG00000013415	38.5219	0.985278	0.444802	2.21509	0.0267537	0.392518	Igf2bp1	protein_coding	95957163	96005940	11
ENSMUSG00000018999	268.276	0.363569	0.164108	2.21542	0.026731	0.392518	Slc35b4	protein_coding	34153380	34177111	6
ENSMUSG00000033417	482.958	0.287636	0.129788	2.21621	0.0266772	0.392518	Cacul1	protein_coding	60524696	60581025	19
ENSMUSG00000033712	358.096	-0.186036	0.0839415	-2.21626	0.0266736	0.392518	Ccar2	protein_coding	70138164	70153811	14
ENSMUSG00000040584	357.158	-0.329479	0.148699	-2.21575	0.0267087	0.392518	Abcb1a	protein_coding	8660077	8748575	5
ENSMUSG00000061603	40.0101	-0.829982	0.37455	-2.21595	0.0266951	0.392518	Akap6	protein_coding	52699383	53155599	12
ENSMUSG00000027699	117.303	0.656915	0.297032	2.2116	0.0269943	0.395662	Ect2	protein_coding	27097222	27153878	3
ENSMUSG00000030401	72.7911	-0.461866	0.208923	-2.21069	0.027057	0.395808	Rtn2	protein_coding	19282624	19296160	7
ENSMUSG00000032437	1443.73	0.257982	0.116686	2.21091	0.0270418	0.395808	Stt3b	protein_coding	115242581	115310421	9
ENSMUSG00000055725	21.0951	0.630406	0.285472	2.2083	0.0272235	0.397855	Paqr3	protein_coding	97082329	97111596	5
ENSMUSG00000062175	47.961	-0.440453	0.199535	-2.2074	0.0272859	0.39838	Tgif2	protein_coding	156840007	156855570	2
ENSMUSG00000020572	645.807	0.243614	0.110408	2.20649	0.0273494	0.398848	Nampt	protein_coding	32819545	32853349	12
ENSMUSG00000054146	42.281	-1.69564	0.768586	-2.20618	0.0273711	0.398848	Krt15	protein_coding	100131758	100135928	11
ENSMUSG00000000563	1323.22	-0.189465	0.0858965	-2.20573	0.0274028	0.398922	Atp5pb	protein_coding	105942698	105960099	3
ENSMUSG00000041075	378.653	-0.195289	0.0885809	-2.20464	0.0274792	0.399647	Fzd7	protein_coding	59482424	59486955	1
ENSMUSG00000030214	254.118	0.331378	0.150381	2.2036	0.0275528	0.400328	Plbd1	protein_coding	136612070	136661928	6
ENSMUSG00000019659	310.199	-0.327083	0.14852	-2.20228	0.0276455	0.400701	Ccdc12	protein_coding	110656503	110711606	9
ENSMUSG00000025888	55.8037	0.415019	0.188494	2.20176	0.027682	0.400701	Casp1	protein_coding	5298508	5307290	9
ENSMUSG00000046792	103.356	-0.330978	0.150327	-2.20172	0.0276852	0.400701	Zfp787	protein_coding	6131491	6155997	7
ENSMUSG00000071662	216.864	-0.262596	0.119242	-2.20222	0.0276498	0.400701	Polr2g	protein_coding	8793127	8798577	19
ENSMUSG00000044768	252.787	0.335361	0.15235	2.20125	0.0277182	0.400792	D1Ertd622e	protein_coding	97606318	97662074	1
ENSMUSG00000004661	114.943	0.375157	0.170821	2.19619	0.0280781	0.401212	Arid3b	protein_coding	57790353	57836793	9
ENSMUSG00000005225	163.944	0.328173	0.149507	2.19504	0.028161	0.401212	Plekha8	protein_coding	54595111	54645839	6
ENSMUSG00000019872	982.755	0.204899	0.093308	2.19594	0.0280962	0.401212	Smpdl3a	protein_coding	57794335	57811830	10
ENSMUSG00000019909	42.9428	-0.591045	0.268748	-2.19925	0.0278599	0.401212	Fam162b	protein_coding	51585416	51590517	10
ENSMUSG00000022218	105.943	0.620097	0.281835	2.20021	0.0277919	0.401212	Tgm1	protein_coding	55700009	55713926	14
ENSMUSG00000024949	1152.8	0.177876	0.0810375	2.19498	0.0281651	0.401212	Sf1	protein_coding	6363690	6378030	19
ENSMUSG00000029098	332.155	0.348139	0.158593	2.19517	0.0281513	0.401212	Acox3	protein_coding	35583040	35615352	5
ENSMUSG00000035697	700.293	0.335061	0.15262	2.19539	0.0281353	0.401212	Arhgap45	protein_coding	80016653	80031472	10
ENSMUSG00000037872	3.5874	2.01539	0.917277	2.19714	0.0280104	0.401212	Ackr1	protein_coding	173331886	173333750	1
ENSMUSG00000039354	189.23	-0.282205	0.128495	-2.19624	0.0280751	0.401212	Smarcal1	protein_coding	72583251	72633134	1
ENSMUSG00000041685	879.067	0.191314	0.0870863	2.19683	0.0280322	0.401212	Fcho2	protein_coding	98723403	98815449	13
ENSMUSG00000042742	216.202	0.273685	0.124598	2.19654	0.0280533	0.401212	Bmt2	protein_coding	13625673	13677966	6
ENSMUSG00000047067	47.6757	-0.484215	0.220615	-2.19484	0.0281749	0.401212	Dusp28	protein_coding	92906981	92908435	1
ENSMUSG00000049001	2912.25	0.605074	0.275643	2.19513	0.0281539	0.401212	Ndnf	protein_coding	65671590	65712326	6
ENSMUSG00000052914	140.441	-0.248202	0.113002	-2.19644	0.0280602	0.401212	Cyp2j6	protein_coding	96516138	96553661	4
ENSMUSG00000073492	6.84837	1.28887	0.586892	2.1961	0.028085	0.401212	Gm10521	protein_coding	171895664	171898237	1
ENSMUSG00000042293	29.4139	-0.669659	0.305239	-2.19389	0.0282434	0.401425	Gm5617	protein_coding	48495442	48495972	9
ENSMUSG00000066682	5.56969	2.14872	0.979395	2.19392	0.0282411	0.401425	Pilrb2	protein_coding	137865827	137871815	5
ENSMUSG00000034187	389.457	0.281201	0.128389	2.19023	0.0285075	0.404795	Nsf	protein_coding	103821782	103954056	11
ENSMUSG00000029026	95.3724	-0.592576	0.270672	-2.18928	0.0285767	0.405394	Trp73	protein_coding	154056253	154140208	4
ENSMUSG00000031790	1391.41	-0.155926	0.0712387	-2.18878	0.0286129	0.405525	Mmp15	protein_coding	95352268	95375080	8
ENSMUSG00000003500	903.156	-0.208329	0.0952347	-2.18753	0.0287036	0.406045	Impdh1	protein_coding	29200434	29216364	6
ENSMUSG00000007659	1075.88	0.328643	0.150235	2.18753	0.0287037	0.406045	Bcl2l1	protein_coding	152780668	152831728	2
ENSMUSG00000029082	258.221	0.593215	0.27127	2.1868	0.0287568	0.406414	Bst1	protein_coding	43818885	43843986	5
ENSMUSG00000015134	11.8245	-1.17129	0.536189	-2.18446	0.0289283	0.40654	Aldh1a3	protein_coding	66390890	66427517	7
ENSMUSG00000015942	79.9286	-0.370869	0.169642	-2.18618	0.0288021	0.40654	Gtf2ird2	protein_coding	134184019	134224355	5
ENSMUSG00000021411	1118.25	0.265346	0.121469	2.18448	0.0289271	0.40654	Pxdc1	protein_coding	34627834	34653486	13
ENSMUSG00000037016	22.9585	-0.782862	0.358312	-2.18486	0.0288989	0.40654	Frem2	protein_coding	53513938	53657355	3
ENSMUSG00000044813	259.069	-0.22182	0.101496	-2.18552	0.0288508	0.40654	Shb	protein_coding	45423278	45532470	4
ENSMUSG00000061518	499.523	-0.364849	0.166911	-2.18588	0.0288242	0.40654	Cox5b	protein_coding	36691449	36693681	1
ENSMUSG00000025324	187.675	0.302591	0.138557	2.18388	0.0289714	0.406765	Atp10a	protein_coding	58656166	58829420	7
ENSMUSG00000003345	878.151	-0.161934	0.0742712	-2.18031	0.0292348	0.406956	Csnk1g2	protein_coding	80622838	80640749	10
ENSMUSG00000003623	272.281	0.230815	0.105856	2.18047	0.0292225	0.406956	Crot	protein_coding	8966033	8997324	5
ENSMUSG00000018425	438.137	0.178069	0.0816752	2.18021	0.0292418	0.406956	Dhx40	protein_coding	86768846	86807746	11
ENSMUSG00000018451	12.0281	-0.956129	0.438154	-2.18218	0.0290965	0.406956	6330403K07Rik	protein_coding	71031941	71033513	11
ENSMUSG00000020130	348.2	0.254417	0.116732	2.17949	0.0292953	0.406956	Tbc1d15	protein_coding	115197872	115251467	10
ENSMUSG00000025223	753.567	-0.25839	0.11854	-2.17977	0.0292741	0.406956	Ldb1	protein_coding	46031570	46045214	19
ENSMUSG00000040907	59.9692	1.58261	0.725019	2.18285	0.0290468	0.406956	Atp1a3	protein_coding	24978167	25005958	7
ENSMUSG00000041347	19.275	-0.904857	0.414613	-2.18241	0.029079	0.406956	Bdkrb1	protein_coding	105603085	105605428	12
ENSMUSG00000041782	73.077	-0.578772	0.265342	-2.18122	0.0291668	0.406956	Lad1	protein_coding	135818598	135833342	1
ENSMUSG00000041920	78.1924	0.727883	0.334056	2.17892	0.0293375	0.406956	Slc16a6	protein_coding	109450855	109473598	11
ENSMUSG00000045915	22.2593	-0.842908	0.386828	-2.17902	0.02933	0.406956	Ccdc42	protein_coding	68587021	68597966	11
ENSMUSG00000066306	1071.45	-0.180844	0.0828862	-2.18184	0.0291214	0.406956	Numa1	protein_coding	101934111	102014964	7
ENSMUSG00000071660	251.226	0.284615	0.130533	2.1804	0.0292275	0.406956	Ttc9c	protein_coding	8809075	8819333	19
ENSMUSG00000032125	442.58	-0.23036	0.105774	-2.17786	0.0294166	0.4073	Robo4	protein_coding	37401897	37415115	9
ENSMUSG00000059005	3403.01	0.144879	0.066522	2.1779	0.0294131	0.4073	Hnrnpa3	protein_coding	75659261	75669407	2
ENSMUSG00000025938	14.9671	-0.791927	0.363747	-2.17714	0.0294702	0.407667	Slco5a1	protein_coding	12866549	12992650	1
ENSMUSG00000026707	62.4565	0.503376	0.231301	2.17628	0.0295343	0.40791	Nsun6	protein_coding	14995131	15055069	2
ENSMUSG00000093385	3.28471	-2.08174	0.956603	-2.17618	0.0295421	0.40791	A330044P14Rik	transcribed_unprocessed_pseudogene	123934426	123982173	6
ENSMUSG00000032288	265.327	-0.299817	0.137809	-2.1756	0.0295854	0.408131	Imp3	protein_coding	56937475	56938398	9
ENSMUSG00000032449	873.661	0.288312	0.132584	2.17456	0.0296632	0.40883	Slc25a36	protein_coding	97074961	97111157	9
ENSMUSG00000026566	224.994	-0.263907	0.121392	-2.17401	0.0297042	0.409019	Mpzl1	protein_coding	165592240	165634538	1
ENSMUSG00000034211	331.087	-0.291365	0.134112	-2.17256	0.0298137	0.41015	Mrps17	protein_coding	129715497	129722556	5
ENSMUSG00000023572	315.886	0.220924	0.101748	2.17129	0.0299089	0.410707	Ccndbp1	protein_coding	121008403	121016904	2
ENSMUSG00000044645	28.751	7.81966	3.60093	2.17157	0.0298882	0.410707	Gm7334	processed_pseudogene	50698688	50699443	17
ENSMUSG00000029034	180.16	0.239163	0.110215	2.16998	0.0300086	0.411323	Ints11	protein_coding	155869546	155889103	4
ENSMUSG00000034118	210.582	-0.24088	0.110995	-2.17018	0.0299929	0.411323	Tpst1	protein_coding	130073326	130135729	5
ENSMUSG00000045193	316.901	-0.558225	0.257364	-2.16901	0.0300822	0.411955	Cirbp	protein_coding	80165985	80172786	10
ENSMUSG00000048120	965.112	0.524155	0.241909	2.16674	0.0302544	0.413371	Entpd1	protein_coding	40612366	40741602	19
ENSMUSG00000061451	92.8511	-0.714335	0.329709	-2.16656	0.0302681	0.413371	Tmem151a	protein_coding	5070859	5085531	19
ENSMUSG00000063810	108.453	0.366303	0.16902	2.16722	0.0302184	0.413371	Alms1	protein_coding	85587531	85702753	6
ENSMUSG00000025488	25.4723	-1.60828	0.742603	-2.16573	0.0303319	0.413865	Cox8b	protein_coding	140898945	140900446	7
ENSMUSG00000003283	388.939	0.276047	0.127505	2.16499	0.0303887	0.413975	Hck	protein_coding	153108468	153151441	2
ENSMUSG00000023826	20.3812	-0.776405	0.358633	-2.1649	0.0303951	0.413975	Prkn	protein_coding	10840384	12063361	17
ENSMUSG00000020143	249.413	0.466275	0.215474	2.16395	0.0304683	0.414447	Dock2	protein_coding	34226815	34783892	11
ENSMUSG00000031754	339.152	-0.173514	0.0801921	-2.16373	0.030485	0.414447	Nudt21	protein_coding	94015496	94037031	8
ENSMUSG00000045259	24.3661	-0.966203	0.446714	-2.16291	0.030548	0.414553	Klhdc9	protein_coding	171358446	171360798	1
ENSMUSG00000063659	445.347	0.491187	0.227073	2.16312	0.0305318	0.414553	Zbtb18	protein_coding	177442351	177450764	1
ENSMUSG00000026879	11634.8	-0.26437	0.122378	-2.16027	0.030752	0.415307	Gsn	protein_coding	35256380	35307892	2
ENSMUSG00000031734	554.079	-0.315955	0.146155	-2.16178	0.0306353	0.415307	Irx3	protein_coding	91798525	91802067	8
ENSMUSG00000033323	190.306	-0.301913	0.139714	-2.16094	0.0306999	0.415307	Ctdp1	protein_coding	80407959	80469695	18
ENSMUSG00000037679	153.123	0.420984	0.194896	2.16004	0.0307696	0.415307	Inf2	protein_coding	112588784	112615557	12
ENSMUSG00000041632	84.8629	-0.376251	0.174131	-2.16073	0.0307162	0.415307	Mrps27	protein_coding	99344786	99415562	13
ENSMUSG00000073982	469.564	0.20778	0.0961453	2.16111	0.0306871	0.415307	Rhog	protein_coding	102239123	102256054	7
ENSMUSG00000026177	50.0297	0.708762	0.328257	2.15917	0.0308372	0.415472	Slc11a1	protein_coding	74375195	74386062	1
ENSMUSG00000040498	3.67872	-5.89866	2.73183	-2.15924	0.0308319	0.415472	Igsf23	protein_coding	19937305	19950756	7
ENSMUSG00000031652	448.137	0.230342	0.106748	2.1578	0.0309432	0.41578	N4bp1	protein_coding	86808160	86885258	8
ENSMUSG00000046240	31.7521	-0.627176	0.290653	-2.15782	0.0309421	0.41578	Hepacam	protein_coding	37367351	37386575	9
ENSMUSG00000047821	819.889	0.283399	0.131303	2.15836	0.0308998	0.41578	Trim16	protein_coding	62820231	62850808	11
ENSMUSG00000005312	1207.49	0.179793	0.0833752	2.15643	0.0310503	0.415853	Ubqln1	protein_coding	58176156	58215653	13
ENSMUSG00000015222	158.213	0.490152	0.227303	2.15638	0.031054	0.415853	Map2	protein_coding	66175273	66442583	1
ENSMUSG00000021701	429.897	-0.364162	0.168854	-2.15666	0.031032	0.415853	Plk2	protein_coding	110395046	110400844	13
ENSMUSG00000036046	494.097	0.256681	0.119037	2.15631	0.0310594	0.415853	5031439G07Rik	protein_coding	84943936	84988551	15
ENSMUSG00000022507	491.337	0.18069	0.0838426	2.15511	0.0311529	0.416733	1810013L24Rik	protein_coding	8830100	8858922	16
ENSMUSG00000025995	196.946	-0.621841	0.288795	-2.15323	0.0313007	0.418305	Wdr75	protein_coding	45795166	45823619	1
ENSMUSG00000078771	68.5463	0.532782	0.247472	2.1529	0.0313262	0.418305	Evi2a	protein_coding	79526560	79530609	11
ENSMUSG00000001248	290.947	0.28271	0.131451	2.15068	0.0315016	0.418502	Gramd1a	protein_coding	31130127	31155896	7
ENSMUSG00000003299	243.012	-0.204322	0.0951244	-2.14795	0.0317178	0.418502	Mrpl4	protein_coding	21002738	21008839	9
ENSMUSG00000003452	73.139	0.597647	0.278512	2.14586	0.0318842	0.418502	Bicd1	protein_coding	149408886	149563329	6
ENSMUSG00000004364	1004.32	0.339224	0.158016	2.14677	0.0318115	0.418502	Cul3	protein_coding	80264923	80340480	1
ENSMUSG00000005718	47.8265	-0.487163	0.226898	-2.14706	0.0317889	0.418502	Tfap4	protein_coding	4544661	4559854	16
ENSMUSG00000007836	1225.51	-0.173223	0.0805264	-2.15113	0.0314657	0.418502	Hnrnpa0	protein_coding	58125879	58128556	13
ENSMUSG00000008398	763.976	-0.217215	0.101047	-2.14965	0.0315832	0.418502	Elk3	protein_coding	93247414	93311135	10
ENSMUSG00000014668	226.147	0.262034	0.122074	2.14652	0.0318314	0.418502	Chfr	protein_coding	110135842	110171972	5
ENSMUSG00000021750	180.879	0.599471	0.278548	2.15213	0.0313871	0.418502	Fam107a	protein_coding	8296274	8318023	14
ENSMUSG00000026348	3.29285	2.24381	1.04573	2.14568	0.0318986	0.418502	Acmsd	protein_coding	127729413	127767978	1
ENSMUSG00000029440	163.188	-0.279269	0.130078	-2.14694	0.0317982	0.418502	Psmd9	protein_coding	123169413	123250131	5
ENSMUSG00000029798	119.863	0.304738	0.14198	2.14635	0.0318453	0.418502	Herc6	protein_coding	57581000	57664632	6
ENSMUSG00000034235	462.571	0.309454	0.144128	2.14708	0.0317869	0.418502	Usp54	protein_coding	20548912	20641063	14
ENSMUSG00000035898	219.793	0.268895	0.1251	2.14944	0.0315992	0.418502	Uba6	protein_coding	86109287	86172803	5
ENSMUSG00000036606	2406.39	-0.36565	0.169989	-2.15103	0.0314742	0.418502	Plxnb2	protein_coding	89155549	89180788	15
ENSMUSG00000036777	134.392	0.544797	0.253292	2.15086	0.0314873	0.418502	Anln	protein_coding	22332012	22389188	9
ENSMUSG00000038264	782.365	0.418883	0.195165	2.1463	0.0318487	0.418502	Sema7a	protein_coding	57940112	57962865	9
ENSMUSG00000039981	30.99	0.571403	0.266292	2.14577	0.0318911	0.418502	Zc3h12d	protein_coding	7832470	7870396	10
ENSMUSG00000067586	382.503	-0.304218	0.141624	-2.14808	0.0317077	0.418502	S1pr3	protein_coding	51408639	51422797	13
ENSMUSG00000070873	67.2068	0.478115	0.222495	2.14888	0.0316441	0.418502	Lilra5	protein_coding	4237754	4243463	7
ENSMUSG00000031493	7.09083	2.2764	1.06134	2.14485	0.0319652	0.419009	Ggn	protein_coding	29170210	29173976	7
ENSMUSG00000011257	424.928	-0.289232	0.134904	-2.14399	0.0320338	0.419525	Pabpc4	protein_coding	123262351	123298925	4
ENSMUSG00000047767	93.8699	0.514452	0.239988	2.14366	0.0320605	0.419525	Atg16l2	protein_coding	101263034	101302251	7
ENSMUSG00000031431	2159.04	0.346136	0.161578	2.14223	0.0321752	0.419571	Tsc22d3	protein_coding	140539528	140600659	X
ENSMUSG00000033192	38.5596	1.00408	0.46857	2.14286	0.0321244	0.419571	Lpcat2	protein_coding	92855339	92919279	8
ENSMUSG00000047123	117.573	0.332299	0.15509	2.14262	0.0321435	0.419571	Ticam1	protein_coding	56269319	56276786	17
ENSMUSG00000053113	479.424	0.341668	0.159493	2.14222	0.0321757	0.419571	Socs3	protein_coding	117966079	117970047	11
ENSMUSG00000035273	67.892	0.426749	0.199322	2.14101	0.0322736	0.420116	Hpse	protein_coding	100679484	100719716	5
ENSMUSG00000078572	76.419	-0.511395	0.238825	-2.14129	0.0322507	0.420116	Ndufaf8	protein_coding	120098928	120100705	11
ENSMUSG00000003346	296.53	-0.246513	0.115483	-2.13462	0.0327921	0.420142	Abhd17a	protein_coding	80583654	80590341	10
ENSMUSG00000024621	734.403	0.250242	0.117038	2.13813	0.0325063	0.420142	Csf1r	protein_coding	61100598	61132149	18
ENSMUSG00000026975	59.17	-0.493582	0.231247	-2.13444	0.0328068	0.420142	Dph7	protein_coding	24962400	24972163	2
ENSMUSG00000030265	1006.37	0.29617	0.138734	2.13481	0.0327765	0.420142	Kras	protein_coding	145216699	145250239	6
ENSMUSG00000030672	40.949	-4.77103	2.23235	-2.13723	0.0325797	0.420142	Mylpf	protein_coding	127208890	127214298	7
ENSMUSG00000030921	267.824	0.358899	0.167818	2.13862	0.0324661	0.420142	Trim30a	protein_coding	104409025	104465193	7
ENSMUSG00000032118	7.06073	-1.17612	0.550939	-2.13476	0.0327807	0.420142	Fez1	protein_coding	36821864	36878924	9
ENSMUSG00000033931	66.7244	-0.449355	0.210169	-2.13807	0.032511	0.420142	Rbm34	protein_coding	126947172	126971071	8
ENSMUSG00000036880	660.043	-0.346266	0.162108	-2.13602	0.0326777	0.420142	Acaa2	protein_coding	74779197	74806208	18
ENSMUSG00000037408	99.719	0.301519	0.141032	2.13795	0.0325207	0.420142	Cnnm4	protein_coding	36471620	36508764	1
ENSMUSG00000037747	3.82173	2.82161	1.32111	2.13579	0.0326967	0.420142	Phyhipl	protein_coding	70557682	70655965	10
ENSMUSG00000041012	294.157	-0.289033	0.135414	-2.13443	0.0328074	0.420142	Cmtm8	protein_coding	114789345	114844156	9
ENSMUSG00000052085	603.888	0.256068	0.119825	2.13702	0.0325966	0.420142	Dock8	protein_coding	24999534	25202432	19
ENSMUSG00000055148	1372.67	-0.422411	0.197613	-2.13756	0.0325524	0.420142	Klf2	protein_coding	72319033	72321656	8
ENSMUSG00000055660	17.5711	1.36363	0.638826	2.13459	0.0327944	0.420142	Mettl4	protein_coding	94722590	94750019	17
ENSMUSG00000056019	70.2553	0.480078	0.224439	2.13901	0.0324346	0.420142	Zfp709	protein_coding	71882019	71895727	8
ENSMUSG00000056131	143.726	0.323695	0.151379	2.1383	0.032492	0.420142	Pgm3	protein_coding	86554377	86571842	9
ENSMUSG00000067786	119.788	-0.514161	0.240787	-2.13534	0.0327335	0.420142	Nnat	protein_coding	157560078	157562522	2
ENSMUSG00000072115	209.915	-0.275413	0.128735	-2.13938	0.0324045	0.420142	Ang	protein_coding	51091150	51102009	14
ENSMUSG00000045251	59.0942	-0.474166	0.222229	-2.13368	0.032869	0.420572	Zfp688	protein_coding	127418967	127422068	7
ENSMUSG00000031633	1318	-0.377918	0.177168	-2.1331	0.0329161	0.420816	Slc25a4	protein_coding	46206797	46211284	8
ENSMUSG00000030083	119.824	0.463329	0.217306	2.13215	0.0329941	0.421454	Abtb1	protein_coding	88835914	88841984	6
ENSMUSG00000046179	34.6868	0.800632	0.375664	2.13124	0.0330691	0.422053	E2f8	protein_coding	48866429	48881596	7
ENSMUSG00000043421	457.443	-0.378565	0.177822	-2.12891	0.0332621	0.423809	Hilpda	protein_coding	29272488	29275446	6
ENSMUSG00000049907	172.449	-0.368102	0.172908	-2.12889	0.0332632	0.423809	Rasl11b	protein_coding	74195286	74199481	5
ENSMUSG00000028175	18.5716	1.36604	0.64193	2.12801	0.033336	0.424377	Depdc1a	protein_coding	159495433	159529955	3
ENSMUSG00000051232	93.3819	-0.320151	0.150542	-2.12666	0.0334487	0.42545	Tmem199	protein_coding	78507055	78512172	11
ENSMUSG00000046668	109.124	-0.29566	0.139084	-2.12577	0.0335228	0.426032	Cxxc5	protein_coding	35829397	35861688	18
ENSMUSG00000007039	394.818	-0.290819	0.136848	-2.12513	0.033576	0.426347	Ddah2	protein_coding	35059035	35062095	17
ENSMUSG00000020152	2184.14	0.226162	0.106498	2.12362	0.0337022	0.426674	Actr2	protein_coding	20062304	20112913	11
ENSMUSG00000024570	140.9	-0.323755	0.152466	-2.12346	0.0337154	0.426674	Rbfa	protein_coding	80192265	80200658	18
ENSMUSG00000025058	17.8273	0.824086	0.388025	2.1238	0.0336869	0.426674	5430427O19Rik	protein_coding	85870354	85891499	X
ENSMUSG00000045327	6.4131	-1.17881	0.555021	-2.1239	0.0336786	0.426674	6330549D23Rik	transcribed_processed_pseudogene	96606659	96629820	3
ENSMUSG00000027303	539.299	-0.161337	0.07601	-2.12258	0.0337892	0.427247	Ptpra	protein_coding	130450278	130556124	2
ENSMUSG00000038545	294.912	-0.372547	0.175574	-2.12188	0.033848	0.42763	Cul7	protein_coding	46650337	46664364	17
ENSMUSG00000004667	371.235	-0.219126	0.103346	-2.12031	0.0339798	0.428755	Polr2e	protein_coding	80035949	80039795	10
ENSMUSG00000045555	38.3723	-0.504541	0.237975	-2.12014	0.0339942	0.428755	Mettl24	protein_coding	40683282	40811083	10
ENSMUSG00000024334	20.5838	-0.884361	0.417343	-2.11903	0.0340881	0.429218	H2-Oa	protein_coding	34092340	34095234	17
ENSMUSG00000060708	74.1122	-0.359	0.169395	-2.11931	0.0340646	0.429218	Bloc1s4	protein_coding	36747378	36748650	5
ENSMUSG00000024697	134.34	-0.359472	0.169758	-2.11756	0.0342124	0.430423	Gna14	protein_coding	16435762	16610820	19
ENSMUSG00000037926	1129.22	0.219614	0.103775	2.11626	0.0343228	0.43145	Ssh2	protein_coding	77216287	77460220	11
ENSMUSG00000039254	113.85	0.392754	0.185626	2.11583	0.034359	0.431543	Pomt1	protein_coding	32236590	32255005	2
ENSMUSG00000022685	207.47	-0.214629	0.101501	-2.11455	0.0344682	0.432277	Parn	protein_coding	13537960	13668170	16
ENSMUSG00000027901	236.152	0.26704	0.126292	2.11447	0.034475	0.432277	Dennd2d	protein_coding	106482405	106503030	3
ENSMUSG00000022003	142.649	0.348237	0.164735	2.11392	0.0345225	0.432511	Slc25a30	protein_coding	75760117	75787037	14
ENSMUSG00000034653	53.5367	0.74663	0.353257	2.11356	0.0345529	0.432531	Ythdc2	protein_coding	44827746	44889724	18
ENSMUSG00000024939	207.123	-0.380637	0.180204	-2.11226	0.0346644	0.43295	Fam89b	protein_coding	5728087	5729653	19
ENSMUSG00000030126	275.469	0.443439	0.209884	2.11278	0.0346195	0.43295	Tmcc1	protein_coding	116018611	116193486	6
ENSMUSG00000033439	38.1183	0.456887	0.216347	2.11182	0.0347018	0.43295	Trmt13	protein_coding	116581093	116614587	3
ENSMUSG00000034842	110.252	-0.5607	0.265505	-2.11182	0.0347016	0.43295	Art3	protein_coding	92331827	92414628	5
ENSMUSG00000070806	29.9188	-0.730244	0.345845	-2.11148	0.0347311	0.432956	Zmynd12	protein_coding	119422814	119467444	4
ENSMUSG00000022749	189.7	0.232594	0.110216	2.11035	0.0348286	0.433811	Tbc1d23	protein_coding	57168862	57231504	16
ENSMUSG00000041849	150.289	0.44379	0.210465	2.10862	0.0349774	0.435304	Card6	protein_coding	5095981	5108539	15
ENSMUSG00000029501	306.683	-0.232883	0.11054	-2.10678	0.0351365	0.436921	Ankle2	protein_coding	110231004	110256651	5
ENSMUSG00000038342	556.808	0.250972	0.119166	2.10607	0.0351986	0.437331	Mlxip	protein_coding	123394798	123457932	5
ENSMUSG00000036206	524.2	-0.177766	0.084494	-2.1039	0.0353876	0.439316	Sh3bp4	protein_coding	89070415	89155068	1
ENSMUSG00000000275	781.776	0.217067	0.103249	2.10237	0.0355209	0.439879	Trim25	protein_coding	88999376	89020293	11
ENSMUSG00000041740	1795.17	0.197704	0.0940232	2.10272	0.0354906	0.439879	Rnf10	protein_coding	115241412	115272898	5
ENSMUSG00000073530	21.2035	-1.18041	0.56138	-2.1027	0.0354921	0.439879	Pappa2	protein_coding	158711727	158980490	1
ENSMUSG00000001588	74.8089	0.542465	0.258283	2.10027	0.0357049	0.440554	Acap1	protein_coding	69881567	69895539	11
ENSMUSG00000032475	402.301	0.233294	0.111106	2.09974	0.0357516	0.440554	Nck1	protein_coding	100492293	100546134	9
ENSMUSG00000037474	62.9775	0.731578	0.348194	2.10107	0.0356351	0.440554	Dtl	protein_coding	191537356	191575544	1
ENSMUSG00000063447	3.18227	-2.73979	1.30434	-2.10052	0.0356835	0.440554	Ube2d2b	protein_coding	107830099	107831776	5
ENSMUSG00000074916	113.982	-0.268284	0.127751	-2.10006	0.0357238	0.440554	Chst14	protein_coding	118926496	118928585	2
ENSMUSG00000078864	24.503	0.857577	0.408354	2.10008	0.0357216	0.440554	Gm14322	protein_coding	177759288	177770472	2
ENSMUSG00000038524	68.4953	0.856542	0.408086	2.09893	0.0358235	0.441079	Fchsd1	protein_coding	37957431	37969774	18
ENSMUSG00000041445	392.989	-0.286451	0.136519	-2.09825	0.0358829	0.441087	Mmrn2	protein_coding	34375465	34404287	14
ENSMUSG00000073412	23.7805	0.75496	0.359802	2.09827	0.0358817	0.441087	Lst1	protein_coding	35185095	35188439	17
ENSMUSG00000017221	665.532	-0.176637	0.0842195	-2.09734	0.0359633	0.441119	Psmd3	protein_coding	98682554	98695979	11
ENSMUSG00000020955	124.528	-0.328408	0.156592	-2.09722	0.0359738	0.441119	Ap4s1	protein_coding	51691033	51744786	12
ENSMUSG00000049323	329.02	0.264661	0.126165	2.09773	0.0359289	0.441119	Smcr8	protein_coding	60777524	60788287	11
ENSMUSG00000028622	239.855	-0.224704	0.107211	-2.0959	0.0360909	0.442194	Mrpl37	protein_coding	107055874	107066868	4
ENSMUSG00000032786	2673.01	0.353029	0.168607	2.0938	0.0362775	0.443395	Alas1	protein_coding	106233455	106248654	9
ENSMUSG00000073557	497.715	-0.251486	0.120074	-2.09442	0.0362224	0.443395	Ppp1r12b	protein_coding	134754658	134955942	1
ENSMUSG00000079227	55.8306	-0.78071	0.372825	-2.09404	0.0362564	0.443395	Ccr5	protein_coding	124121543	124147699	9
ENSMUSG00000003072	752.106	-0.206574	0.0986966	-2.09302	0.0363472	0.443886	Atp5d	protein_coding	80138632	80145818	10
ENSMUSG00000028341	52.1116	-0.927534	0.443502	-2.09139	0.0364935	0.444593	Nr4a3	protein_coding	48045153	48086447	4
ENSMUSG00000038056	771.301	-0.226239	0.108154	-2.09182	0.0364547	0.444593	Kmt2c	protein_coding	25271798	25498783	5
ENSMUSG00000053702	1973.13	0.186592	0.0892193	2.09138	0.036494	0.444593	Nebl	protein_coding	17343909	17731464	2
ENSMUSG00000028621	71.0473	0.566239	0.270895	2.09025	0.0365952	0.445292	Cyb5rl	protein_coding	107066988	107088268	4
ENSMUSG00000030062	1761.31	-0.132269	0.0632841	-2.09008	0.0366107	0.445292	Rpn1	protein_coding	88084482	88105304	6
ENSMUSG00000025893	17.6516	1.09481	0.524408	2.0877	0.0368249	0.44573	Kbtbd3	protein_coding	4309833	4331732	9
ENSMUSG00000026039	61.2699	0.609022	0.291657	2.08814	0.0367848	0.44573	Sgo2a	protein_coding	57995971	58025899	1
ENSMUSG00000031641	89.248	-0.609504	0.291941	-2.08776	0.0368193	0.44573	Cbr4	protein_coding	61487734	61506694	8
ENSMUSG00000037798	92.6524	1.47504	0.706446	2.08797	0.0368001	0.44573	Mat1a	protein_coding	41105035	41124412	14
ENSMUSG00000066232	964.007	0.367064	0.175809	2.08786	0.0368108	0.44573	Ipo7	protein_coding	110018274	110056609	7
ENSMUSG00000071654	126.802	-0.332162	0.159035	-2.08861	0.036743	0.44573	Uqcc3	protein_coding	8880014	8880923	19
ENSMUSG00000026708	35.7844	0.693389	0.332379	2.08614	0.0369658	0.446715	Cenpl	protein_coding	161070713	161086724	1
ENSMUSG00000073680	8.02137	1.06413	0.510072	2.08623	0.0369581	0.446715	Tmem88b	protein_coding	155781591	155785874	4
ENSMUSG00000058603	635.661	-0.29469	0.141304	-2.08551	0.037023	0.447046	Rpl28-ps1	processed_pseudogene	128038569	128038982	1
ENSMUSG00000020484	1423.82	0.163195	0.078341	2.08313	0.0372393	0.447498	Xbp1	protein_coding	5520659	5525893	11
ENSMUSG00000024091	1040.16	0.166198	0.0797429	2.08418	0.0371439	0.447498	Vapa	protein_coding	65578327	65613555	17
ENSMUSG00000025578	65.6868	-0.681258	0.32694	-2.08374	0.0371838	0.447498	Cbx8	protein_coding	119036305	119040969	11
ENSMUSG00000026029	293.882	0.184206	0.0884177	2.08336	0.0372188	0.447498	Casp8	protein_coding	58795374	58847503	1
ENSMUSG00000036478	1232.44	0.204637	0.0981661	2.0846	0.0371056	0.447498	Btg1	protein_coding	96617006	96622809	10
ENSMUSG00000039239	395.87	-0.247134	0.118625	-2.08332	0.0372223	0.447498	Tgfb2	protein_coding	186622792	186705989	1
ENSMUSG00000024077	426.749	0.23236	0.111571	2.08261	0.0372867	0.447709	Strn	protein_coding	78649913	78737196	17
ENSMUSG00000039058	6.47596	1.21417	0.583094	2.08228	0.0373166	0.44771	Ak5	protein_coding	152462815	152668360	3
ENSMUSG00000029544	5.53642	-1.29311	0.621342	-2.08115	0.0374201	0.448592	Cabp1	protein_coding	115168689	115194381	5
ENSMUSG00000025190	150.16	-0.490011	0.235491	-2.08081	0.0374514	0.44861	Got1	protein_coding	43499752	43524605	19
ENSMUSG00000024659	2948.28	0.249909	0.120135	2.08023	0.0375042	0.448884	Anxa1	protein_coding	20373428	20390944	19
ENSMUSG00000034463	60.1645	-0.577403	0.277689	-2.07932	0.0375882	0.44953	Scara3	protein_coding	65919394	65953935	14
ENSMUSG00000001175	6644.53	0.219061	0.105383	2.07871	0.0376442	0.449837	Calm1	protein_coding	100199435	100209814	12
ENSMUSG00000036469	107.839	0.654678	0.315011	2.07827	0.0376843	0.449837	2020-03-01	protein_coding	65617900	66471637	8
ENSMUSG00000036885	903.285	0.251773	0.121181	2.07766	0.0377408	0.449837	Arhgef26	protein_coding	62338344	62462221	3
ENSMUSG00000067424	100.568	0.714956	0.344058	2.07801	0.0377084	0.449837	Zfp563	protein_coding	33089310	33110705	17
ENSMUSG00000074259	1320.13	0.316539	0.152372	2.07741	0.0377637	0.449837	Gramd2	protein_coding	59680144	59718874	9
ENSMUSG00000002059	159.317	-0.310732	0.14961	-2.07694	0.0378066	0.449992	Rab34	protein_coding	78188430	78192193	11
ENSMUSG00000028396	5.03712	-2.3377	1.12591	-2.07627	0.0378691	0.450378	2310002L09Rik	protein_coding	73939371	73950846	4
ENSMUSG00000031367	278.204	0.323841	0.156035	2.07544	0.0379462	0.450938	Ap1s2	protein_coding	163909017	163933666	X
ENSMUSG00000092572	19.2607	1.13735	0.54819	2.07474	0.0380106	0.451346	Serpinb10	polymorphic_pseudogene	107529003	107549271	1
ENSMUSG00000039740	236.88	-0.212209	0.102349	-2.07338	0.0381371	0.45249	Alg2	protein_coding	47465067	47474333	4
ENSMUSG00000033713	873.835	-0.201365	0.097152	-2.07268	0.0382019	0.452566	Foxn3	protein_coding	99190078	99563582	12
ENSMUSG00000044715	137.693	0.259672	0.125284	2.07266	0.0382038	0.452566	Gskip	protein_coding	105684829	105703023	12
ENSMUSG00000029178	1289.54	0.264784	0.127777	2.07224	0.0382427	0.452669	Klf3	protein_coding	64803388	64832901	5
ENSMUSG00000049091	287.519	0.197258	0.0952376	2.07122	0.0383385	0.453446	Sephs2	protein_coding	127271879	127274055	7
ENSMUSG00000020589	408.756	0.437286	0.211383	2.06869	0.038575	0.455529	Fam49a	protein_coding	12262139	12380965	12
ENSMUSG00000031788	422.912	-0.181082	0.0875345	-2.06869	0.0385753	0.455529	Kifc3	protein_coding	95099828	95202812	8
ENSMUSG00000017615	1448.8	-0.135761	0.0656724	-2.06725	0.0387102	0.4564	Tnfaip1	protein_coding	78522850	78536332	11
ENSMUSG00000033910	1212.04	-0.310247	0.15011	-2.06679	0.0387537	0.4564	Gucy1a1	protein_coding	82092427	82145789	3
ENSMUSG00000039385	26.7004	-0.610111	0.295146	-2.06715	0.0387198	0.4564	Cdh6	protein_coding	13028701	13173675	15
ENSMUSG00000091831	3.42481	-2.12559	1.0287	-2.06629	0.0388012	0.4564	Gm4707	protein_coding	71458327	71459918	17
ENSMUSG00000027562	533.094	0.270924	0.131138	2.06594	0.0388341	0.45643	Car2	protein_coding	14886273	14900770	3
ENSMUSG00000002147	891.046	0.136091	0.0659058	2.06493	0.0389294	0.456967	Stat6	protein_coding	127642986	127660957	10
ENSMUSG00000037287	732.014	-0.179019	0.0867	-2.06481	0.0389407	0.456967	Tbcel	protein_coding	42412316	42507809	9
ENSMUSG00000026764	14.5481	-1.38286	0.670154	-2.0635	0.0390656	0.457394	Kif5c	protein_coding	49619298	49774778	2
ENSMUSG00000089669	159.312	0.263102	0.127492	2.06367	0.0390487	0.457394	Tnfsf13	protein_coding	69682846	69685784	11
ENSMUSG00000090210	26.4797	-1.0096	0.489274	-2.06346	0.0390685	0.457394	Itga10	protein_coding	96645584	96664519	3
ENSMUSG00000015289	119.409	-0.373517	0.181124	-2.06222	0.0391872	0.458426	Lage3	protein_coding	74351276	74353618	X
ENSMUSG00000031165	72.0209	0.566508	0.274753	2.06188	0.0392192	0.458443	Was	protein_coding	8081453	8090498	X
ENSMUSG00000050860	206.268	0.345146	0.167459	2.06108	0.0392958	0.458981	Phospho1	protein_coding	95824499	95832140	11
ENSMUSG00000030870	369.84	0.261289	0.126827	2.0602	0.0393798	0.45921	Ubfd1	protein_coding	122067175	122082194	7
ENSMUSG00000033427	6.96631	-1.36882	0.664336	-2.06044	0.0393567	0.45921	Upb1	protein_coding	75401115	75441679	10
ENSMUSG00000047084	175.175	-0.240901	0.116947	-2.05991	0.0394072	0.45921	Ngrn	protein_coding	80261215	80265374	7
ENSMUSG00000067873	528.726	-0.200524	0.0973914	-2.05895	0.039499	0.459923	Htatsf1	protein_coding	57053583	57067183	X
ENSMUSG00000068699	116.448	-0.948965	0.461092	-2.05808	0.0395821	0.460534	Flnc	protein_coding	29433256	29461883	6
ENSMUSG00000026095	259.81	0.235735	0.114563	2.05769	0.0396197	0.460613	Asnsd1	protein_coding	53344617	53352752	1
ENSMUSG00000020961	291.706	0.403435	0.196162	2.05665	0.0397204	0.461426	Ston2	protein_coding	91633009	91788387	12
ENSMUSG00000022142	158.195	0.348835	0.169672	2.05594	0.0397882	0.461596	Nup155	protein_coding	8109273	8161247	15
ENSMUSG00000034333	182.375	0.276719	0.1346	2.05585	0.0397965	0.461596	Zbed4	protein_coding	88751660	88784516	15
ENSMUSG00000004748	43.4604	-0.453968	0.220928	-2.05483	0.0398959	0.462224	Mtfp1	protein_coding	4091480	4095445	11
ENSMUSG00000005893	591.688	0.19414	0.0946369	2.05142	0.0402258	0.462224	Nr2c2	protein_coding	92091390	92174294	6
ENSMUSG00000006457	15.54	-2.64843	1.29053	-2.0522	0.0401503	0.462224	Actn3	protein_coding	4861216	4877909	19
ENSMUSG00000017007	322.856	-0.421322	0.205096	-2.05427	0.0399495	0.462224	Rbpjl	protein_coding	164403141	164415448	2
ENSMUSG00000020067	14.815	-1.59292	0.777	-2.05009	0.0403561	0.462224	Mypn	protein_coding	63115795	63203952	10
ENSMUSG00000021408	373.205	0.366215	0.178422	2.05252	0.0401194	0.462224	Ripk1	protein_coding	34002363	34037147	13
ENSMUSG00000024456	1650.28	0.187107	0.091164	2.05242	0.0401285	0.462224	Diaph1	protein_coding	37843601	37935476	18
ENSMUSG00000025498	116.053	0.406193	0.198153	2.0499	0.0403742	0.462224	Irf7	protein_coding	141262706	141266481	7
ENSMUSG00000025537	19.9367	-0.923397	0.450279	-2.05072	0.0402942	0.462224	Phkg1	protein_coding	129863421	129898549	5
ENSMUSG00000026277	801.004	0.172446	0.0840157	2.05254	0.0401169	0.462224	Stk25	protein_coding	93619751	93658659	1
ENSMUSG00000028678	36.7242	0.753655	0.367587	2.05028	0.0403375	0.462224	Kif2c	protein_coding	117159639	117182639	4
ENSMUSG00000030669	19.2232	0.925849	0.451223	2.05186	0.0401829	0.462224	Calca	protein_coding	114631478	114636357	7
ENSMUSG00000031461	64.0188	-1.24546	0.607447	-2.05031	0.0403337	0.462224	Myom2	protein_coding	15057653	15133541	8
ENSMUSG00000039307	149.005	-0.391261	0.190598	-2.05281	0.0400912	0.462224	Hexdc	protein_coding	121204433	121222655	11
ENSMUSG00000056004	118.917	0.332186	0.16178	2.05332	0.0400416	0.462224	9330182L06Rik	protein_coding	9266118	9481825	5
ENSMUSG00000060981	11.4394	-0.8407	0.409379	-2.0536	0.0400146	0.462224	H4c8	protein_coding	23531050	23531519	13
ENSMUSG00000078486	21.3932	-1.37504	0.670436	-2.05097	0.0402701	0.462224	Perm1	protein_coding	156215868	156221307	4
ENSMUSG00000026842	577.654	0.21718	0.106	2.04886	0.040476	0.462504	Abl1	protein_coding	31688376	31804227	2
ENSMUSG00000037470	830.302	0.230809	0.11273	2.04745	0.0406143	0.462504	Uggt1	protein_coding	36140027	36244720	1
ENSMUSG00000040390	149.088	-0.318532	0.155573	-2.04748	0.0406111	0.462504	Map3k10	protein_coding	27656375	27674598	7
ENSMUSG00000054986	12599.7	0.226678	0.110657	2.04846	0.0405145	0.462504	Sec14l3	protein_coding	4064841	4077736	11
ENSMUSG00000055313	9.91955	2.93419	1.43269	2.04803	0.0405573	0.462504	Pgbd1	protein_coding	21421275	21441058	13
ENSMUSG00000070709	63.2122	0.616752	0.301021	2.04887	0.0404747	0.462504	Zfp974	protein_coding	27907392	27929460	7
ENSMUSG00000079164	74.7752	0.377523	0.184343	2.04793	0.0405668	0.462504	Tlr5	protein_coding	182954788	182976044	1
ENSMUSG00000019960	768.214	0.384348	0.1878	2.04658	0.040699	0.462822	Dusp6	protein_coding	99263231	99267489	10
ENSMUSG00000044442	100.845	-0.325148	0.158877	-2.04653	0.0407039	0.462822	N6amt1	protein_coding	87354185	87368742	16
ENSMUSG00000054604	1056.17	0.290171	0.141861	2.04547	0.0408089	0.463314	Cggbp1	protein_coding	64851996	64859507	16
ENSMUSG00000063430	21.5821	-0.716365	0.350177	-2.04572	0.0407836	0.463314	Wscd2	protein_coding	113490333	113589725	5
ENSMUSG00000006728	547.637	-0.246867	0.120725	-2.04487	0.0408676	0.463629	Cdk4	protein_coding	127063534	127067920	10
ENSMUSG00000024811	1457.03	0.189539	0.0927787	2.04291	0.0410613	0.464957	Tnks2	protein_coding	36834232	36893477	19
ENSMUSG00000026893	149.454	0.416396	0.203841	2.04275	0.0410775	0.464957	Gca	protein_coding	62664285	62694109	2
ENSMUSG00000056665	112.724	-0.301196	0.147445	-2.04277	0.0410752	0.464957	Them6	protein_coding	74721204	74724639	15
ENSMUSG00000025915	194.796	0.366572	0.179481	2.0424	0.0411117	0.464993	Sgk3	protein_coding	9798107	9900845	1
ENSMUSG00000011960	567.165	-0.482938	0.236654	-2.0407	0.0412811	0.465506	Ccnt1	protein_coding	98538689	98570923	15
ENSMUSG00000021608	4303.02	-0.168784	0.0826902	-2.04116	0.0412347	0.465506	Lpcat1	protein_coding	73467197	73516422	13
ENSMUSG00000033377	335.302	-0.278199	0.136266	-2.04158	0.041193	0.465506	Palmd	protein_coding	116918258	116968987	3
ENSMUSG00000067925	518.818	-0.363212	0.177979	-2.04076	0.0412749	0.465506	Rtl8a	protein_coding	53642488	53643682	X
ENSMUSG00000031382	7.64124	-1.14106	0.559381	-2.03985	0.0413648	0.46575	Asb11	protein_coding	164436994	164459170	X
ENSMUSG00000049532	100.004	-0.284319	0.139377	-2.03993	0.041357	0.46575	Sall2	protein_coding	52311172	52328762	14
ENSMUSG00000004270	386.783	-0.173811	0.0852401	-2.03908	0.0414423	0.466273	Lpcat3	protein_coding	124663027	124704418	6
ENSMUSG00000028337	193.421	0.265533	0.130329	2.0374	0.0416098	0.467806	Coro2a	protein_coding	46536937	46602202	4
ENSMUSG00000066196	60.6941	-0.80216	0.394063	-2.03561	0.0417893	0.469473	Spag8	protein_coding	43651335	43653594	4
ENSMUSG00000041161	83.375	0.318297	0.156414	2.03497	0.0418542	0.469851	Otud3	protein_coding	138895379	138913945	4
ENSMUSG00000053453	199.133	-0.28354	0.139368	-2.03447	0.0419044	0.470062	Thoc7	protein_coding	13949012	13961852	14
ENSMUSG00000052144	716.587	0.135874	0.0668105	2.03373	0.0419789	0.470546	Ppp4r2	protein_coding	100833622	100869934	6
ENSMUSG00000028937	961.831	-0.211428	0.104018	-2.03261	0.0420918	0.47146	Acot7	protein_coding	152178134	152271855	4
ENSMUSG00000062014	1271.13	0.234606	0.115457	2.03198	0.0421553	0.471818	Gmfb	protein_coding	46808149	46822242	14
ENSMUSG00000032397	87.8637	-0.351711	0.173129	-2.0315	0.0422041	0.472013	Tipin	protein_coding	64281581	64305424	9
ENSMUSG00000042202	160.236	0.249532	0.122868	2.0309	0.0422649	0.472341	Slc35e2	protein_coding	155601416	155623340	4
ENSMUSG00000028330	329.951	0.285934	0.14092	2.02905	0.0424528	0.473074	Ncbp1	protein_coding	46138613	46172403	4
ENSMUSG00000030002	884.908	0.311166	0.153352	2.02909	0.042449	0.473074	Dusp11	protein_coding	85942268	85961667	6
ENSMUSG00000042462	53.0574	-0.449718	0.221643	-2.02902	0.0424566	0.473074	Dctpp1	protein_coding	127256959	127260709	7
ENSMUSG00000078942	34.2769	0.565174	0.278474	2.02954	0.0424035	0.473074	Naip6	protein_coding	100281121	100317674	13
ENSMUSG00000034612	196.933	0.286614	0.141345	2.02777	0.042584	0.474142	Chst11	protein_coding	82985498	83195900	10
ENSMUSG00000037938	50.5506	-0.454287	0.224069	-2.02744	0.0426173	0.474161	Chchd5	protein_coding	129129700	129134134	2
ENSMUSG00000046722	912.202	0.17636	0.0870144	2.02679	0.0426842	0.474554	Cdc42se1	protein_coding	95228732	95236409	3
ENSMUSG00000001508	7.34581	-1.43106	0.706647	-2.02514	0.0428529	0.475724	Sgca	protein_coding	94962791	94976327	11
ENSMUSG00000020064	244.545	0.504671	0.249202	2.02515	0.0428523	0.475724	Herc4	protein_coding	63243810	63317878	10
ENSMUSG00000038074	152.153	0.320696	0.158481	2.02356	0.0430154	0.477176	Fkbp14	protein_coding	54577604	54597308	6
ENSMUSG00000033585	87.0779	-0.365477	0.180669	-2.02291	0.0430827	0.477415	Ndn	protein_coding	62346569	62350262	7
ENSMUSG00000049537	16.1066	-0.729262	0.360533	-2.02273	0.0431006	0.477415	Tecrl	protein_coding	83278145	83355195	5
ENSMUSG00000042845	3.22449	-1.68724	0.834438	-2.02201	0.0431756	0.477718	Wfdc12	protein_coding	164189231	164190608	2
ENSMUSG00000056342	1129.85	-0.286104	0.141506	-2.02185	0.0431916	0.477718	Usp34	protein_coding	23306895	23490560	11
ENSMUSG00000023191	157.934	-0.274048	0.13563	-2.02056	0.0433254	0.478845	P3h3	protein_coding	124841089	124857752	6
ENSMUSG00000006920	496.646	0.153307	0.0759205	2.01931	0.0434552	0.478929	Ezh1	protein_coding	101191115	101226463	11
ENSMUSG00000021200	41.0222	-0.847247	0.419464	-2.01983	0.0434009	0.478929	Asb2	protein_coding	103321142	103356001	12
ENSMUSG00000025314	844.183	0.232424	0.115104	2.01926	0.0434607	0.478929	Ptprj	protein_coding	90429754	90580647	2
ENSMUSG00000039270	663.511	0.279285	0.138268	2.01988	0.0433962	0.478929	Megf9	protein_coding	70427065	70534995	4
ENSMUSG00000001870	640.712	-0.213666	0.105918	-2.01728	0.043666	0.479204	Ltbp1	protein_coding	75005568	75392512	17
ENSMUSG00000003206	13.5165	0.726433	0.360001	2.01786	0.0436056	0.479204	Ebi3	protein_coding	55952640	55957022	17
ENSMUSG00000022488	239.024	0.606444	0.300659	2.01705	0.0436907	0.479204	Nckap1l	protein_coding	103453794	103498810	15
ENSMUSG00000027322	89.3374	0.602636	0.298798	2.01687	0.0437091	0.479204	Siglec1	protein_coding	131069220	131086765	2
ENSMUSG00000028167	7.08763	-1.20242	0.596102	-2.01714	0.0436807	0.479204	Bdh2	protein_coding	135281221	135304426	3
ENSMUSG00000032690	57.8537	0.510164	0.252725	2.01866	0.0435231	0.479204	Oas2	protein_coding	120730333	120749853	5
ENSMUSG00000072720	30.8732	-1.64373	0.814786	-2.01738	0.0436559	0.479204	Myo18b	protein_coding	112688876	112896362	5
ENSMUSG00000034998	344.069	0.264808	0.131344	2.01614	0.0437854	0.47969	Foxn2	protein_coding	88440711	88490533	17
ENSMUSG00000058240	235.261	0.270331	0.134147	2.01518	0.0438856	0.480165	Cryzl1	protein_coding	91689322	91728975	16
ENSMUSG00000094638	19.5948	-2.99972	1.48861	-2.01511	0.0438928	0.480165	Gm21972	protein_coding	86133637	86162788	1
ENSMUSG00000056130	40.7449	0.55797	0.276951	2.01469	0.0439372	0.480301	Ticam2	protein_coding	46557291	46574533	18
ENSMUSG00000022533	2311.64	0.362829	0.180133	2.01423	0.0439853	0.480476	Atp13a3	protein_coding	30312423	30405975	16
ENSMUSG00000028756	1087.42	-0.197913	0.0982785	-2.01379	0.0440312	0.480629	Pink1	protein_coding	138313409	138326307	4
ENSMUSG00000020287	90.0057	-0.340715	0.169291	-2.0126	0.0441571	0.481653	Mpg	protein_coding	32226505	32232700	11
ENSMUSG00000031520	127.333	0.350819	0.174379	2.01182	0.0442387	0.481862	Vegfc	protein_coding	54077606	54187096	8
ENSMUSG00000054150	63.3064	0.409215	0.203407	2.0118	0.0442405	0.481862	Syne3	protein_coding	104929933	105009809	12
ENSMUSG00000004668	4.98464	1.69471	0.844346	2.00713	0.0447354	0.482022	Abca13	protein_coding	9191942	9684259	11
ENSMUSG00000020272	265.747	0.366251	0.182165	2.01055	0.0443731	0.482022	Stk10	protein_coding	32533305	32624587	11
ENSMUSG00000021846	181.47	0.321657	0.160102	2.00907	0.0445294	0.482022	Peli2	protein_coding	48120823	48281575	14
ENSMUSG00000026012	21.2908	0.631647	0.314242	2.01006	0.0444245	0.482022	Cd28	protein_coding	60716800	60773359	1
ENSMUSG00000027865	116.351	0.420141	0.20931	2.00727	0.0447212	0.482022	Gdap2	protein_coding	100162381	100206981	3
ENSMUSG00000030374	561.767	0.163895	0.0815869	2.00884	0.044554	0.482022	Strn4	protein_coding	16815889	16840931	7
ENSMUSG00000031200	53.1227	0.425346	0.211839	2.00787	0.0446569	0.482022	Mtcp1	protein_coding	75410444	75416588	X
ENSMUSG00000032479	1930.09	0.209693	0.104413	2.00831	0.0446103	0.482022	Map4	protein_coding	109931460	110083955	9
ENSMUSG00000032531	1420.81	-0.207612	0.10329	-2.00999	0.0444324	0.482022	Amotl2	protein_coding	102716672	102733418	9
ENSMUSG00000035181	434.712	0.281434	0.140219	2.0071	0.044739	0.482022	Heatr5a	protein_coding	51875871	51971321	12
ENSMUSG00000035540	7.62635	-1.36291	0.678902	-2.00752	0.0446943	0.482022	Gc	protein_coding	89417522	89457898	5
ENSMUSG00000035941	464.201	0.320736	0.159806	2.00704	0.0447455	0.482022	Ibtk	protein_coding	85687360	85749334	9
ENSMUSG00000035960	120.174	-0.346737	0.172418	-2.01103	0.0443223	0.482022	Apex1	protein_coding	50924968	50927139	14
ENSMUSG00000038949	389.238	0.147128	0.0732703	2.00801	0.0446421	0.482022	Cnst	protein_coding	179546370	179627478	1
ENSMUSG00000049115	76.4927	-0.426609	0.212201	-2.0104	0.0443888	0.482022	Agtr1a	protein_coding	30336441	30382867	13
ENSMUSG00000072572	41.1124	0.529353	0.263777	2.00682	0.044769	0.482022	Slc39a2	protein_coding	51892889	51896745	14
ENSMUSG00000016239	76.7746	0.54533	0.272016	2.00477	0.0449876	0.483335	Lonrf3	protein_coding	36328353	36362341	X
ENSMUSG00000025402	224.639	-0.28287	0.141062	-2.00529	0.044932	0.483335	Nab2	protein_coding	127660918	127668568	10
ENSMUSG00000042810	68.2818	0.615787	0.307136	2.00493	0.04497	0.483335	Krba1	protein_coding	48395586	48419781	6
ENSMUSG00000024535	129.9	-0.253819	0.12669	-2.00346	0.0451282	0.484152	Snx24	protein_coding	53245662	53390920	18
ENSMUSG00000048096	133.154	-0.523463	0.261278	-2.00348	0.0451262	0.484152	Lmod1	protein_coding	135324807	135368065	1
ENSMUSG00000027109	765.53	0.215183	0.107475	2.00217	0.0452663	0.485287	Sp3	protein_coding	72936427	72980446	2
ENSMUSG00000034480	272.443	0.402207	0.200919	2.00183	0.0453028	0.485331	Diaph2	protein_coding	129749742	130465834	X
ENSMUSG00000075227	89.3255	-0.395646	0.197684	-2.00141	0.0453479	0.485469	Znhit2	protein_coding	6061192	6062472	19
ENSMUSG00000038155	55.849	-0.652282	0.326029	-2.00069	0.0454262	0.48596	Gstp2	protein_coding	4040285	4046023	19
ENSMUSG00000022338	119.022	-0.277809	0.138951	-1.99933	0.0455724	0.486755	Eny2	protein_coding	44428042	44438256	15
ENSMUSG00000024737	155.248	0.326733	0.163416	1.99939	0.045566	0.486755	Slc15a3	protein_coding	10839727	10859362	19
ENSMUSG00000038909	493.622	0.202399	0.101245	1.9991	0.0455978	0.486755	Kat7	protein_coding	95274259	95310246	11
ENSMUSG00000023007	224.937	-0.476389	0.238385	-1.9984	0.0456729	0.48721	Prpf40b	protein_coding	99295087	99317018	15
ENSMUSG00000030983	328.935	-0.167712	0.0839451	-1.99787	0.0457304	0.487477	Bccip	protein_coding	133709333	133721145	7
ENSMUSG00000033781	217.926	0.270867	0.135689	1.99623	0.0459089	0.488705	Asb13	protein_coding	3634032	3653822	13
ENSMUSG00000037992	348.566	0.255528	0.128006	1.99621	0.0459107	0.488705	Rara	protein_coding	98927818	98974942	11
ENSMUSG00000023348	160.688	-0.281919	0.141316	-1.99496	0.0460475	0.489467	Trip6	protein_coding	137309654	137314404	5
ENSMUSG00000038623	198.946	0.296211	0.148475	1.99502	0.0460404	0.489467	Tm6sf1	protein_coding	81859001	81884434	7
ENSMUSG00000019878	73.888	0.405975	0.203608	1.99391	0.0461622	0.490338	Hsf2	protein_coding	57486385	57513135	10
ENSMUSG00000036114	95.5365	-0.382105	0.19173	-1.99293	0.0462694	0.49113	Rpp25l	protein_coding	41712033	41713534	4
ENSMUSG00000024370	333.089	-0.258628	0.129877	-1.99134	0.0464439	0.492633	Cdc23	protein_coding	34630951	34651735	18
ENSMUSG00000020715	388.056	0.259482	0.130417	1.98964	0.046631	0.492876	Ern1	protein_coding	106394650	106487852	11
ENSMUSG00000027800	1198.5	-0.268212	0.134801	-1.98969	0.0466252	0.492876	Tm4sf1	protein_coding	57285611	57301988	3
ENSMUSG00000030059	475.079	0.241498	0.121314	1.9907	0.0465144	0.492876	Tmf1	protein_coding	97152997	97179122	6
ENSMUSG00000039621	358.204	0.365924	0.183884	1.98997	0.0465937	0.492876	Prex1	protein_coding	166566342	166713832	2
ENSMUSG00000082896	4.84511	1.76296	0.885905	1.99001	0.0465895	0.492876	Gm5844	processed_pseudogene	18008806	18010996	3
ENSMUSG00000024533	143.344	0.25712	0.129311	1.98839	0.0467691	0.49299	Spire1	protein_coding	67488209	67610790	18
ENSMUSG00000030428	4.29006	-1.52561	0.767123	-1.98874	0.0467294	0.49299	Ttyh1	protein_coding	4119408	4136708	7
ENSMUSG00000070372	1061.09	0.281549	0.141599	1.98835	0.0467731	0.49299	Capza1	protein_coding	104822779	104864505	3
ENSMUSG00000076583	7.70203	-2.28716	1.14998	-1.98887	0.0467152	0.49299	Igkv8-24	IG_V_gene	70216858	70217421	6
ENSMUSG00000003721	362.564	0.404824	0.203812	1.98626	0.0470044	0.494486	Insig2	protein_coding	121304353	121332589	1
ENSMUSG00000020290	948.144	0.299982	0.151069	1.98573	0.0470639	0.494486	Xpo1	protein_coding	23256041	23298249	11
ENSMUSG00000024177	6.14816	2.14442	1.07976	1.98602	0.047031	0.494486	Nme4	protein_coding	26091734	26095602	17
ENSMUSG00000032254	99.6765	0.476129	0.239793	1.98558	0.0470798	0.494486	Kif23	protein_coding	61915905	61946774	9
ENSMUSG00000034560	353.887	0.309788	0.155979	1.98609	0.0470238	0.494486	Washc4	protein_coding	83543752	83596473	10
ENSMUSG00000025044	60.3253	0.800935	0.403461	1.98516	0.0471268	0.494634	Msr1	protein_coding	39581685	39642673	8
ENSMUSG00000052681	2216.48	0.188438	0.0949393	1.98483	0.0471634	0.494672	Rap1b	protein_coding	117813871	117846035	10
ENSMUSG00000027323	51.2531	0.874692	0.440886	1.98394	0.0472622	0.495077	Rad51	protein_coding	119112793	119147445	2
ENSMUSG00000028528	27.2638	0.782804	0.39458	1.98389	0.047268	0.495077	Dnajc6	protein_coding	101496631	101642799	4
ENSMUSG00000001227	111.284	0.387086	0.195162	1.98341	0.0473218	0.495234	Sema6b	protein_coding	56123085	56140343	17
ENSMUSG00000037979	176.324	0.329559	0.166178	1.98317	0.047349	0.495234	Ccdc92	protein_coding	124834418	124862424	5
ENSMUSG00000028152	314.568	0.236655	0.11939	1.98221	0.0474562	0.495759	Tspan5	protein_coding	138742195	138907905	3
ENSMUSG00000028883	676.333	0.347379	0.175256	1.98213	0.0474652	0.495759	Sema3a	protein_coding	13125414	13602565	5
ENSMUSG00000037577	12.343	-0.766489	0.386774	-1.98175	0.0475072	0.495852	Ephx3	protein_coding	32183770	32189549	17
ENSMUSG00000028631	36.9644	-0.42684	0.215434	-1.98131	0.047557	0.496028	Kcnq4	protein_coding	120696138	120748612	4
ENSMUSG00000022770	858.081	0.166569	0.0840943	1.98074	0.0476209	0.496031	Dlg1	protein_coding	31663443	31875129	16
ENSMUSG00000026489	120.021	-1.19677	0.604213	-1.98071	0.0476235	0.496031	Coq8a	protein_coding	180165238	180199602	1
ENSMUSG00000022800	466.402	0.334701	0.169075	1.9796	0.0477486	0.496989	Fyttd1	protein_coding	32877500	32908875	16
ENSMUSG00000021779	170.971	0.307364	0.155372	1.97825	0.0479005	0.497776	Thrb	protein_coding	17660261	18038090	14
ENSMUSG00000025572	232.335	0.480597	0.242936	1.97828	0.0478967	0.497776	Tmc6	protein_coding	117765988	117782198	11
ENSMUSG00000028688	119.343	-0.334619	0.169217	-1.97746	0.04799	0.497776	Toe1	protein_coding	116794310	116807640	4
ENSMUSG00000073131	392.734	0.218141	0.110304	1.97764	0.0479696	0.497776	Vma21	protein_coding	71815924	71839757	X
ENSMUSG00000094797	7.89143	-2.02679	1.02491	-1.97753	0.0479821	0.497776	Igkv6-15	IG_V_gene	70406469	70406992	6
ENSMUSG00000025612	649.064	0.215518	0.10916	1.97433	0.0483446	0.501107	Bach1	protein_coding	87698945	87733346	16
ENSMUSG00000050315	253.806	-0.387819	0.196465	-1.97399	0.0483832	0.501162	Synpo2	protein_coding	123076519	123236149	3
ENSMUSG00000031701	1060.53	0.14278	0.0723624	1.97313	0.0484806	0.501824	Dnaja2	protein_coding	85537633	85555344	8
ENSMUSG00000020522	376.395	0.153362	0.0777572	1.97232	0.0485736	0.502441	Mfap3	protein_coding	57518664	57533815	11
ENSMUSG00000022244	51.56	-0.380822	0.193152	-1.97162	0.0486529	0.502598	Amacr	protein_coding	10981756	10996626	15
ENSMUSG00000022941	312.546	-0.278543	0.14132	-1.97101	0.0487227	0.502598	Ripply3	protein_coding	94328420	94336935	16
ENSMUSG00000026837	454.006	-0.396772	0.201296	-1.97109	0.0487138	0.502598	Col5a1	protein_coding	27886425	28039514	2
ENSMUSG00000030861	752.666	0.247108	0.125361	1.97117	0.0487044	0.502598	Acadsb	protein_coding	131410601	131448944	7
ENSMUSG00000053965	962.124	-0.361484	0.183445	-1.97053	0.0487776	0.502818	Pde5a	protein_coding	122728947	122859374	3
ENSMUSG00000020228	75.6901	0.314465	0.15982	1.96762	0.0491117	0.504853	Helb	protein_coding	120083608	120112987	10
ENSMUSG00000021662	361.511	0.416629	0.211674	1.96826	0.0490383	0.504853	Arhgef28	protein_coding	97899469	98206439	13
ENSMUSG00000029416	225.925	0.179658	0.0913101	1.96756	0.0491187	0.504853	Slc15a4	protein_coding	127595664	127632897	5
ENSMUSG00000031668	293.412	0.254539	0.129377	1.96741	0.0491357	0.504853	Eif2ak3	protein_coding	70844515	70905245	6
ENSMUSG00000046532	89.2806	-0.36313	0.184578	-1.96735	0.0491432	0.504853	Ar	protein_coding	98148769	98323215	X
ENSMUSG00000030424	18.2303	-0.559644	0.284531	-1.9669	0.0491949	0.504859	Zfp939	transcribed_unprocessed_pseudogene	39449518	39477413	7
ENSMUSG00000043219	2.88899	1.73509	0.882206	1.96676	0.049211	0.504859	Hoxa6	protein_coding	52206288	52208722	6
ENSMUSG00000020817	454.742	0.181318	0.0922062	1.96644	0.0492474	0.504886	Rabep1	protein_coding	70844778	70943105	11
ENSMUSG00000025232	707.369	0.181212	0.0921948	1.96554	0.049352	0.504925	Hexa	protein_coding	59539540	59565109	9
ENSMUSG00000030271	74.7994	-0.366992	0.186692	-1.96576	0.0493262	0.504925	Ogg1	protein_coding	113326972	113335068	6
ENSMUSG00000035455	52.3126	0.760441	0.386886	1.96554	0.0493517	0.504925	Fignl1	protein_coding	11787431	11808962	11
ENSMUSG00000034522	230.836	-0.207374	0.105539	-1.9649	0.0494255	0.505332	Zfp395	protein_coding	65358389	65398930	14
ENSMUSG00000028927	50.0283	0.421527	0.214572	1.9645	0.0494723	0.505466	Padi2	protein_coding	140906344	140952586	4
ENSMUSG00000044006	4.85476	-1.87634	0.955554	-1.96361	0.0495752	0.506173	Cilp2	protein_coding	69880369	69887687	8
ENSMUSG00000036006	166.718	0.569131	0.289952	1.96284	0.0496645	0.50674	Ripor2	protein_coding	24501525	24733816	13
ENSMUSG00000036459	187.789	-0.231243	0.117834	-1.96244	0.0497108	0.506868	Wtip	protein_coding	34109543	34133268	7
ENSMUSG00000035878	118.455	0.334046	0.170273	1.96182	0.0497832	0.507261	Hykk	protein_coding	54917283	54949924	9
ENSMUSG00000020834	55.2313	-0.382732	0.195161	-1.96111	0.0498661	0.507739	Dhrs13	protein_coding	78032280	78037866	11
ENSMUSG00000021262	137.693	-0.386698	0.197233	-1.96061	0.0499242	0.507739	Evl	protein_coding	108554720	108688516	12
ENSMUSG00000032068	651.203	0.283166	0.144437	1.96048	0.04994	0.507739	Plet1	protein_coding	50494525	50505482	9
ENSMUSG00000068452	4.14541	1.9309	0.985024	1.96026	0.0499654	0.507739	Duox2	protein_coding	122279247	122298449	2
ENSMUSG00000008136	43.396	-0.800159	0.408334	-1.95957	0.050046	0.507884	Fhl2	protein_coding	43123074	43196984	1
ENSMUSG00000066036	1380.56	-0.296992	0.15156	-1.95956	0.0500473	0.507884	Ubr4	protein_coding	139352609	139489588	4
ENSMUSG00000036402	745.398	0.2954	0.150841	1.95835	0.0501888	0.508975	Gng12	protein_coding	66896397	67021350	6
ENSMUSG00000015947	32.8449	0.576201	0.29437	1.9574	0.0503	0.509071	Fcgr1	protein_coding	96282909	96293969	3
ENSMUSG00000033720	93.2826	0.462801	0.236395	1.95774	0.0502603	0.509071	Sfxn5	protein_coding	85213049	85333422	6
ENSMUSG00000064109	11.9486	0.800563	0.408977	1.95748	0.0502914	0.509071	Hcst	protein_coding	30417712	30419854	7
ENSMUSG00000079834	61.3725	-0.332044	0.169681	-1.95687	0.050363	0.509365	Tmlhe	protein_coding	159647	334183	GL456233.1
ENSMUSG00000022962	59.2646	-1.51238	0.773099	-1.95626	0.0504345	0.509402	Gart	protein_coding	91621186	91646952	16
ENSMUSG00000095589	7.72838	1.91927	0.981036	1.95637	0.0504211	0.509402	Ighv1-55	IG_V_gene	115208095	115208591	12
ENSMUSG00000004798	647.716	0.219603	0.112317	1.95521	0.0505579	0.509726	Ulk2	protein_coding	61775649	61855073	11
ENSMUSG00000031886	13.3082	-0.851909	0.435731	-1.95512	0.0505685	0.509726	Ces2e	protein_coding	104926260	104934672	8
ENSMUSG00000048330	40.3763	0.44247	0.2263	1.95524	0.0505546	0.509726	Ric3	protein_coding	109034312	109083331	7
ENSMUSG00000031101	120.216	0.451712	0.231234	1.95348	0.0507624	0.510766	Sash3	protein_coding	48146436	48161565	X
ENSMUSG00000039396	18.4756	0.919594	0.470937	1.95269	0.0508561	0.510766	Neil3	protein_coding	53586867	53639065	8
ENSMUSG00000040528	26.6189	0.580163	0.297127	1.95257	0.0508702	0.510766	Milr1	protein_coding	106751226	106768794	11
ENSMUSG00000058070	569.266	-0.250423	0.128275	-1.95224	0.0509099	0.510766	Eml1	protein_coding	108370957	108539617	12
ENSMUSG00000059316	279.794	0.234814	0.120192	1.95365	0.0507423	0.510766	Slc27a4	protein_coding	29802634	29817522	2
ENSMUSG00000060548	240.283	-0.302508	0.154941	-1.95241	0.0508892	0.510766	Tnfrsf19	protein_coding	60963875	61046490	14
ENSMUSG00000074649	227.098	-0.230307	0.117969	-1.95227	0.0509066	0.510766	BC029722	protein_coding	155817730	155819426	2
ENSMUSG00000013833	234.915	-0.226038	0.115802	-1.95193	0.0509468	0.510795	Med16	protein_coding	79894708	79908923	10
ENSMUSG00000028221	282.263	0.204715	0.104951	1.95058	0.0511066	0.510795	Pip4p2	protein_coding	14864076	14915176	4
ENSMUSG00000028327	8.22208	1.1888	0.609485	1.9505	0.0511169	0.510795	Stra6l	protein_coding	45848664	45887008	4
ENSMUSG00000040782	457.399	0.452326	0.231888	1.95063	0.0511016	0.510795	Cop1	protein_coding	159232320	159347640	1
ENSMUSG00000062480	6.62613	-1.49878	0.768314	-1.95074	0.0510876	0.510795	Acat3	protein_coding	12923813	12940600	17
ENSMUSG00000067017	7.78177	1.74967	0.896567	1.95152	0.0509953	0.510795	Gm3608	pseudogene	105455971	105458829	1
ENSMUSG00000070867	214.276	-0.275977	0.14153	-1.94995	0.0511817	0.511102	Trabd2b	protein_coding	114406724	114615098	4
ENSMUSG00000013419	90.7597	-0.436625	0.224047	-1.94881	0.0513179	0.5116	Zfp651	protein_coding	121759330	121771742	9
ENSMUSG00000022801	395.157	0.200757	0.103022	1.94868	0.0513338	0.5116	Lrch3	protein_coding	32914100	33015647	16
ENSMUSG00000036208	65.9319	0.430916	0.221078	1.94916	0.0512768	0.5116	Nepro	protein_coding	44724301	44737284	16
ENSMUSG00000020844	162.979	-0.22595	0.115971	-1.94833	0.0513756	0.511677	Nxn	protein_coding	76257198	76399140	11
ENSMUSG00000038239	54.0114	-1.31764	0.676593	-1.94747	0.0514784	0.512021	Hrc	protein_coding	45335290	45338974	7
ENSMUSG00000071855	82.1775	-0.387227	0.19882	-1.94762	0.05146	0.512021	Ccdc112	protein_coding	46282151	46311928	18
ENSMUSG00000007739	1064.24	0.242259	0.124446	1.9467	0.0515707	0.512351	Cct4	protein_coding	22990519	23003780	11
ENSMUSG00000042751	84.1127	-0.476746	0.244909	-1.94662	0.0515799	0.512351	Nmnat2	protein_coding	152954993	153119261	1
ENSMUSG00000071669	64.8011	0.417997	0.214797	1.94601	0.0516536	0.512405	Snx29	protein_coding	11322908	11755472	16
ENSMUSG00000079298	36.9328	-0.769903	0.395612	-1.94611	0.0516421	0.512405	Klrb1b	protein_coding	128813706	128826331	6
ENSMUSG00000026065	46.1345	0.429438	0.22081	1.94483	0.0517951	0.512454	Slc9a4	protein_coding	40580081	40630725	1
ENSMUSG00000032407	478.444	-0.346998	0.178411	-1.94494	0.0517826	0.512454	U2surp	protein_coding	95456898	95511996	9
ENSMUSG00000032528	47.7883	-0.691047	0.355191	-1.94557	0.051707	0.512454	Vipr1	protein_coding	121642716	121672954	9
ENSMUSG00000040464	117.599	-0.28327	0.145615	-1.94533	0.0517348	0.512454	Gtpbp10	protein_coding	5537454	5559538	5
ENSMUSG00000021904	2004.13	-0.242506	0.124754	-1.94387	0.0519111	0.51269	Sema3g	protein_coding	31217860	31230352	14
ENSMUSG00000041301	127.788	0.403451	0.207559	1.94379	0.0519202	0.51269	Cftr	protein_coding	18170687	18322768	6
ENSMUSG00000042284	2061.49	-0.29678	0.152705	-1.94349	0.0519568	0.51269	Itga1	protein_coding	114953096	115101964	13
ENSMUSG00000078866	152.641	0.285463	0.146902	1.94322	0.0519898	0.51269	Zfp970	protein_coding	177464733	177478129	2
ENSMUSG00000103879	27538.3	-0.133439	0.0686493	-1.94378	0.0519222	0.51269	Sftpb	protein_coding	72304610	72314372	CHR_MG184_PATCH
ENSMUSG00000067851	1218.98	0.259731	0.133695	1.94272	0.0520504	0.512951	Arfgef1	protein_coding	10137571	10232670	1
ENSMUSG00000002897	85.8282	0.655245	0.337519	1.94136	0.0522151	0.513562	Il17ra	protein_coding	120463247	120487559	6
ENSMUSG00000035168	708.502	-0.250562	0.129041	-1.94173	0.0521703	0.513562	Tanc1	protein_coding	59612042	59846149	2
ENSMUSG00000072625	13.8617	-0.793987	0.408967	-1.94145	0.0522041	0.513562	Gdf2	protein_coding	33941039	33947198	14
ENSMUSG00000002396	94.4807	-0.285779	0.147344	-1.93954	0.0524357	0.514272	Ocel1	protein_coding	71371298	71379361	8
ENSMUSG00000020153	324.626	-0.325162	0.167649	-1.93954	0.0524362	0.514272	Ndufs7	protein_coding	80249121	80256794	10
ENSMUSG00000038679	179.389	0.226523	0.116776	1.93981	0.0524033	0.514272	Trps1	protein_coding	50654752	50890463	15
ENSMUSG00000059461	2.91725	-3.13285	1.61541	-1.93935	0.0524585	0.514272	Gm7331	processed_pseudogene	162566857	162567243	X
ENSMUSG00000079509	413.773	0.278095	0.143346	1.94003	0.0523765	0.514272	Zfx	protein_coding	94074631	94123702	X
ENSMUSG00000032305	191.422	-0.212936	0.10983	-1.93878	0.0525283	0.51462	Fam219b	protein_coding	57537528	57543184	9
ENSMUSG00000047735	702.149	0.301703	0.155659	1.93823	0.0525947	0.514934	Samd9l	protein_coding	3372257	3399572	6
ENSMUSG00000022097	110166	-0.227859	0.11794	-1.93199	0.0533602	0.519717	Sftpc	protein_coding	70520949	70524081	14
ENSMUSG00000024871	17.8492	-0.90923	0.470572	-1.93218	0.0533374	0.519717	Doc2g	protein_coding	4003313	4007005	19
ENSMUSG00000028136	519.36	0.210629	0.108947	1.93333	0.0531961	0.519717	Snx27	protein_coding	94497544	94582716	3
ENSMUSG00000031917	159.488	-0.407593	0.210806	-1.9335	0.0531747	0.519717	Nip7	protein_coding	107056877	107060931	8
ENSMUSG00000038094	47.3351	-0.6695	0.346337	-1.93309	0.0532249	0.519717	Atp13a4	protein_coding	29395853	29544864	16
ENSMUSG00000039345	32.9503	-0.756404	0.391141	-1.93384	0.0531329	0.519717	Mettl22	protein_coding	8470788	8490684	16
ENSMUSG00000047866	532.28	-0.171956	0.0889857	-1.9324	0.0533097	0.519717	Lonp2	protein_coding	86624043	86723873	8
ENSMUSG00000051379	559.78	-0.228114	0.118056	-1.93225	0.053328	0.519717	Flrt3	protein_coding	140650914	140671469	2
ENSMUSG00000046785	407.016	0.275229	0.142498	1.93146	0.0534266	0.520026	Epm2aip1	protein_coding	111271929	111279093	9
ENSMUSG00000000416	68.1274	-0.459265	0.238045	-1.92932	0.0536909	0.521921	Cttnbp2	protein_coding	18366478	18514843	6
ENSMUSG00000005142	751.968	0.193038	0.100054	1.92933	0.0536896	0.521921	Man2b1	protein_coding	85083270	85098282	8
ENSMUSG00000028064	311.057	0.313596	0.16262	1.92839	0.0538067	0.522133	Sema4a	protein_coding	88435959	88461182	3
ENSMUSG00000037661	30.1784	0.578854	0.300146	1.92857	0.0537837	0.522133	Gpr160	protein_coding	30855950	30897192	3
ENSMUSG00000040652	1856.12	-0.19366	0.100459	-1.92775	0.0538866	0.522133	Oaz2	protein_coding	65668001	65690300	9
ENSMUSG00000041559	76.214	-0.65445	0.339488	-1.92775	0.0538859	0.522133	Fmod	protein_coding	134037254	134048277	1
ENSMUSG00000059883	139.647	0.355056	0.184133	1.92826	0.053823	0.522133	Irak4	protein_coding	94543643	94581815	15
ENSMUSG00000001670	15.7202	0.97675	0.507284	1.92545	0.0541731	0.52322	Tat	protein_coding	109990437	109999803	8
ENSMUSG00000024304	70.8368	-0.387531	0.201204	-1.92606	0.0540965	0.52322	Cdh2	protein_coding	16588877	16809246	18
ENSMUSG00000024713	188.836	-0.357035	0.185399	-1.92576	0.0541338	0.52322	Pcsk5	protein_coding	17432319	17837632	19
ENSMUSG00000032044	81.3149	-0.282873	0.146894	-1.92569	0.0541429	0.52322	Rpusd4	protein_coding	35267865	35277731	9
ENSMUSG00000061232	4429.8	-0.235499	0.122262	-1.92619	0.0540806	0.52322	H2-K1	protein_coding	33996017	34000347	17
ENSMUSG00000021702	3.88648	-1.78571	0.92817	-1.9239	0.0543669	0.523829	Thbs4	protein_coding	92751590	92794818	13
ENSMUSG00000025025	285.732	0.211934	0.110189	1.92336	0.054435	0.523829	Mxi1	protein_coding	53310518	53375810	19
ENSMUSG00000025574	67.7355	0.60079	0.312455	1.9228	0.0545049	0.523829	Tk1	protein_coding	117815526	117826092	11
ENSMUSG00000027782	918.23	0.233922	0.121646	1.92297	0.0544835	0.523829	Kpna4	protein_coding	69067149	69127113	3
ENSMUSG00000028435	19.464	-1.40177	0.729003	-1.92286	0.0544977	0.523829	Aqp3	protein_coding	41092722	41098183	4
ENSMUSG00000040525	84.9658	-0.409214	0.212746	-1.92348	0.0544192	0.523829	Cblc	protein_coding	19778881	19796809	7
ENSMUSG00000064179	17.4742	-1.55725	0.809622	-1.92343	0.0544263	0.523829	Tnnt1	protein_coding	4504570	4516382	7
ENSMUSG00000075702	129.287	-0.408755	0.212592	-1.92272	0.0545153	0.523829	Selenom	protein_coding	3514684	3517351	11
ENSMUSG00000063049	107.313	-0.347347	0.180702	-1.92221	0.0545799	0.524114	Ing2	protein_coding	47667178	47675556	8
ENSMUSG00000036504	142.377	-0.255442	0.132957	-1.92124	0.0547018	0.524409	Phpt1	protein_coding	25573430	25575224	2
ENSMUSG00000040950	120.707	-0.377372	0.196432	-1.92113	0.0547154	0.524409	Mgl2	protein_coding	70130329	70137550	11
ENSMUSG00000057440	345.425	0.339806	0.176872	1.9212	0.0547065	0.524409	Mpp7	protein_coding	7347959	7626866	18
ENSMUSG00000028741	152.592	-0.26888	0.140234	-1.91737	0.0551906	0.528288	Mrto4	protein_coding	139347435	139352576	4
ENSMUSG00000032014	38.707	-0.493146	0.257189	-1.91745	0.0551814	0.528288	Oaf	protein_coding	43221235	43239911	9
ENSMUSG00000026202	380.437	0.253216	0.132104	1.91679	0.0552647	0.528465	Tuba4a	protein_coding	75214228	75219865	1
ENSMUSG00000071078	60.9348	-0.550216	0.287068	-1.91667	0.0552795	0.528465	Nr2c2ap	protein_coding	70131333	70133749	8
ENSMUSG00000023995	3.77868	1.5394	0.803402	1.9161	0.0553526	0.528827	Tspo2	protein_coding	48447907	48451522	17
ENSMUSG00000003847	991.555	-0.31369	0.163847	-1.91453	0.0555526	0.529604	Nfat5	protein_coding	107293470	107379517	8
ENSMUSG00000014077	1279.9	0.188671	0.0985675	1.91413	0.0556035	0.529604	Chp1	protein_coding	119547697	119587027	2
ENSMUSG00000021189	356.932	0.214713	0.11222	1.91332	0.0557068	0.529604	Atxn3	protein_coding	101918901	101958246	12
ENSMUSG00000040158	753.108	-0.147541	0.077111	-1.91336	0.0557026	0.529604	Tax1bp3	protein_coding	73177083	73183162	11
ENSMUSG00000042558	143.396	-0.278513	0.145505	-1.91411	0.0556064	0.529604	Adprhl2	protein_coding	126316047	126321703	4
ENSMUSG00000044345	1232.3	-0.174029	0.0909282	-1.91391	0.0556313	0.529604	Marveld1	protein_coding	42147400	42151703	19
ENSMUSG00000062944	73.3742	-0.315598	0.164954	-1.91325	0.0557162	0.529604	9130023H24Rik	protein_coding	128234458	128238031	7
ENSMUSG00000071708	385.902	-0.216475	0.113075	-1.91444	0.0555637	0.529604	Sms	protein_coding	157443855	157492287	X
ENSMUSG00000037720	555.465	0.385115	0.201413	1.91207	0.0558674	0.530705	Tmem33	protein_coding	67260565	67291461	5
ENSMUSG00000079652	13.2152	-0.908365	0.475544	-1.91016	0.0561126	0.532697	Fam71f2	protein_coding	29279593	29290680	6
ENSMUSG00000022451	743.198	0.171115	0.0895983	1.9098	0.0561586	0.532797	Twf1	protein_coding	94577951	94589889	15
ENSMUSG00000042851	59.6927	-0.466678	0.244481	-1.90885	0.0562813	0.53295	Zc3h6	protein_coding	128967402	129018563	2
ENSMUSG00000050288	229.31	-0.231838	0.121438	-1.9091	0.0562489	0.53295	Fzd2	protein_coding	102604396	102608058	11
ENSMUSG00000063130	51.8618	-0.86429	0.452736	-1.90904	0.0562571	0.53295	Calml3	protein_coding	3802896	3804316	13
ENSMUSG00000057606	99.6752	-0.555517	0.291089	-1.90841	0.0563381	0.533152	Colq	protein_coding	31523082	31591343	14
ENSMUSG00000027737	39.6649	0.772138	0.404829	1.90732	0.0564792	0.53415	Slc7a11	protein_coding	49892526	50443614	3
ENSMUSG00000022237	732.447	0.222918	0.116925	1.9065	0.0565856	0.534359	Ankrd33b	protein_coding	31291478	31367726	15
ENSMUSG00000027534	59.9582	0.355132	0.18628	1.90645	0.0565921	0.534359	Snx16	protein_coding	10417817	10440102	3
ENSMUSG00000052369	48.6846	-0.860697	0.451551	-1.90609	0.0566386	0.534359	Tmem106c	protein_coding	97964200	97970275	15
ENSMUSG00000062960	2465.68	-0.254903	0.133734	-1.90605	0.0566436	0.534359	Kdr	protein_coding	75932827	75978458	5
ENSMUSG00000027133	212.446	-0.21996	0.115457	-1.90513	0.0567631	0.534813	Nop10	protein_coding	112261926	112263269	2
ENSMUSG00000029223	61.6416	-0.497079	0.260898	-1.90526	0.0567459	0.534813	Uchl1	protein_coding	66676091	66687234	5
ENSMUSG00000031875	241.765	-0.282192	0.148169	-1.90453	0.0568418	0.535219	Cmtm3	protein_coding	104339410	104347672	8
ENSMUSG00000000957	600.269	-0.269129	0.14148	-1.90224	0.0571397	0.537686	Mmp14	protein_coding	54431612	54445364	14
ENSMUSG00000037730	191.079	0.282028	0.148289	1.90187	0.0571878	0.537801	Mynn	protein_coding	30602065	30619873	3
ENSMUSG00000037855	218.597	0.212041	0.111526	1.90126	0.0572676	0.538215	Zfp365	protein_coding	67886103	67912662	10
ENSMUSG00000017344	77.4558	-0.403308	0.212405	-1.89877	0.0575951	0.538291	Vtn	protein_coding	78499091	78502324	11
ENSMUSG00000025134	288.735	-0.305203	0.16074	-1.89874	0.0575985	0.538291	Alyref	protein_coding	120592121	120598365	11
ENSMUSG00000027189	1454.91	0.206783	0.10882	1.90022	0.0574036	0.538291	Trim44	protein_coding	102300119	102407828	2
ENSMUSG00000029804	81.9211	0.524107	0.275959	1.89922	0.0575352	0.538291	Herc3	protein_coding	58831465	58920398	6
ENSMUSG00000030556	67.5953	0.450819	0.237279	1.89995	0.0574396	0.538291	Lrrc28	protein_coding	67513410	67645268	7
ENSMUSG00000040446	261.978	0.264924	0.139497	1.89914	0.0575467	0.538291	Rprd1a	protein_coding	24484960	24530204	18
ENSMUSG00000044068	205.447	-0.208283	0.109662	-1.89932	0.0575229	0.538291	Zrsr1	protein_coding	22972005	22976496	11
ENSMUSG00000059201	8.68728	-1.91565	1.00884	-1.89886	0.0575829	0.538291	Lep	protein_coding	29060220	29073877	6
ENSMUSG00000070923	844.414	0.202945	0.106785	1.9005	0.0573678	0.538291	Klhl9	protein_coding	88718292	88722465	4
ENSMUSG00000020131	15.2842	-0.874663	0.46083	-1.89802	0.057694	0.538514	Pcsk4	protein_coding	80321283	80329498	10
ENSMUSG00000037139	37.6764	-0.817101	0.430482	-1.89811	0.057682	0.538514	Myom3	protein_coding	135759715	135815564	4
ENSMUSG00000026360	370.644	0.301457	0.158871	1.8975	0.0577615	0.538808	Rgs2	protein_coding	143999338	144004161	1
ENSMUSG00000027009	272.991	0.480477	0.253444	1.89579	0.0579872	0.540577	Itga4	protein_coding	79255426	79333123	2
ENSMUSG00000015839	1602.27	0.145069	0.0765674	1.89466	0.058138	0.541311	Nfe2l2	protein_coding	75675513	75704641	2
ENSMUSG00000032599	301.263	0.262793	0.138695	1.89475	0.0581252	0.541311	Ip6k2	protein_coding	108783796	108806337	9
ENSMUSG00000013338	12.3386	-1.05808	0.559072	-1.89256	0.058416	0.541407	Fer1l4	protein_coding	156019139	156052947	2
ENSMUSG00000014786	15.9765	0.649684	0.343461	1.89158	0.0585473	0.541407	Slc9a5	protein_coding	105348843	105369881	8
ENSMUSG00000024875	70.4081	-0.715067	0.377941	-1.89201	0.0584901	0.541407	Yif1a	protein_coding	5088538	5092881	19
ENSMUSG00000025163	16.8785	0.687888	0.363338	1.89325	0.0583252	0.541407	Cd7	protein_coding	121036747	121039418	11
ENSMUSG00000027425	267.604	-0.332014	0.175351	-1.89343	0.0583009	0.541407	Kat14	protein_coding	144368983	144407676	2
ENSMUSG00000029156	215.301	-0.195383	0.103272	-1.89192	0.0585017	0.541407	Sgcb	protein_coding	73632749	73647790	5
ENSMUSG00000030346	22.9571	0.961307	0.508185	1.89165	0.0585381	0.541407	Rad51ap1	protein_coding	126923050	126939587	6
ENSMUSG00000031264	81.6356	0.376542	0.198936	1.89278	0.0583867	0.541407	Btk	protein_coding	134542336	134583570	X
ENSMUSG00000032788	373.564	0.226905	0.119988	1.89105	0.0586173	0.541407	Pdxk	protein_coding	78436744	78464975	10
ENSMUSG00000034192	50.7239	-0.602776	0.318463	-1.89276	0.0583893	0.541407	Lsm3	protein_coding	91515928	91522625	6
ENSMUSG00000034194	103.631	-0.31106	0.164297	-1.89329	0.0583199	0.541407	R3hcc1	protein_coding	69697307	69707584	14
ENSMUSG00000042404	151.509	0.333263	0.176046	1.89304	0.0583521	0.541407	Dennd4b	protein_coding	90265185	90280669	3
ENSMUSG00000069919	13745.4	0.65587	0.346819	1.8911	0.0586106	0.541407	Hba-a1	protein_coding	32283511	32284465	11
ENSMUSG00000025041	79.942	0.983624	0.52056	1.88955	0.058818	0.541641	Nt5c2	protein_coding	46883317	47015153	19
ENSMUSG00000028035	528.029	0.207761	0.10995	1.8896	0.0588118	0.541641	Dnajb4	protein_coding	152178511	152210302	3
ENSMUSG00000036641	21.2647	-0.78562	0.415723	-1.88977	0.0587891	0.541641	Ccdc148	protein_coding	58821070	59160683	2
ENSMUSG00000039616	81.4775	0.336805	0.178249	1.88952	0.0588217	0.541641	Mocos	protein_coding	24653691	24701575	18
ENSMUSG00000041757	298.455	-0.280374	0.148384	-1.88951	0.0588231	0.541641	Plekha6	protein_coding	133164210	133303435	1
ENSMUSG00000025465	499.652	-0.27269	0.144364	-1.8889	0.0589053	0.542066	Echs1	protein_coding	140105710	140116476	7
ENSMUSG00000021250	183.559	0.559712	0.296544	1.88745	0.0590995	0.542326	Fos	protein_coding	85473890	85477273	12
ENSMUSG00000025558	552.191	0.677643	0.3592	1.88654	0.0592226	0.542326	Dock9	protein_coding	121542046	121797837	14
ENSMUSG00000027184	1904.77	0.249778	0.132394	1.88663	0.0592102	0.542326	Caprin1	protein_coding	103762941	103797649	2
ENSMUSG00000028898	135.163	-0.312371	0.165442	-1.8881	0.0590125	0.542326	Trnau1ap	protein_coding	132311763	132329538	4
ENSMUSG00000038844	317.856	0.249137	0.132052	1.88665	0.0592069	0.542326	Kif16b	protein_coding	142617474	142901531	2
ENSMUSG00000042515	39.5094	0.509707	0.270104	1.88708	0.0591501	0.542326	Pwwp3b	protein_coding	139210042	139238335	X
ENSMUSG00000061273	429.3	0.249373	0.132149	1.88706	0.0591519	0.542326	Mmgt1	protein_coding	56585512	56598069	X
ENSMUSG00000081926	14.7098	-5.01761	2.65929	-1.88683	0.0591836	0.542326	Gm15536	processed_pseudogene	7038661	7038774	10
ENSMUSG00000070476	109.724	0.275585	0.146105	1.88621	0.059267	0.542401	Fam217b	protein_coding	178414524	178424428	2
ENSMUSG00000000631	1261.62	-0.314725	0.166961	-1.88502	0.0594273	0.542919	Myo18a	protein_coding	77763246	77865980	11
ENSMUSG00000050174	22.1239	-0.67814	0.359692	-1.88534	0.0593845	0.542919	Nudt6	protein_coding	37404910	37420211	3
ENSMUSG00000061353	1927.42	-0.246857	0.13096	-1.88498	0.0594321	0.542919	Cxcl12	protein_coding	117168535	117181367	6
ENSMUSG00000009470	1078.51	0.244637	0.129807	1.88462	0.059481	0.543035	Tnpo1	protein_coding	98839019	98926384	13
ENSMUSG00000026097	132.647	0.309922	0.164538	1.88359	0.0596204	0.54315	Ormdl1	protein_coding	53297095	53310309	1
ENSMUSG00000034723	396.561	0.186424	0.0989934	1.88319	0.0596745	0.54315	Tmx4	protein_coding	134594185	134644145	2
ENSMUSG00000039518	2.78394	-1.80467	0.958242	-1.88331	0.0596587	0.54315	Cdsn	protein_coding	35552128	35557180	17
ENSMUSG00000043782	48.244	-0.389989	0.206993	-1.88407	0.059555	0.54315	Bicdl2	protein_coding	23660506	23668621	17
ENSMUSG00000053963	13.185	-0.658893	0.349777	-1.88375	0.0595987	0.54315	Stum	protein_coding	180432387	180483504	1
ENSMUSG00000029127	38.142	0.591362	0.314279	1.88165	0.0598838	0.544065	Zbtb49	protein_coding	38189735	38220457	5
ENSMUSG00000079427	69.7476	-0.410861	0.218302	-1.88208	0.0598258	0.544065	Mthfsl	protein_coding	88688602	88720296	9
ENSMUSG00000090363	4.29946	-2.31588	1.23075	-1.88169	0.0598786	0.544065	Gm3512	protein_coding	7153511	7174533	14
ENSMUSG00000024049	134.561	-0.915546	0.48665	-1.88132	0.0599281	0.544139	Myom1	protein_coding	71002633	71126856	17
ENSMUSG00000040666	34.7285	-0.797045	0.423725	-1.88104	0.0599661	0.544154	Sh3bgr	protein_coding	96200450	96228935	16
ENSMUSG00000015619	81.0152	-0.456361	0.242776	-1.87976	0.0601404	0.544764	Gata3	protein_coding	9857078	9890034	2
ENSMUSG00000030470	59.465	-1.09415	0.581936	-1.88018	0.0600832	0.544764	Csrp3	protein_coding	48830398	48848033	7
ENSMUSG00000038775	234.087	0.433713	0.230756	1.87953	0.0601726	0.544764	Vill	protein_coding	119052778	119071525	9
ENSMUSG00000051344	222.661	0.263931	0.140427	1.87948	0.0601785	0.544764	Plekhm3	protein_coding	64785983	64956824	1
ENSMUSG00000004035	24.8017	-0.496329	0.264233	-1.87838	0.0603296	0.545145	Gstm7	protein_coding	107926334	107931817	3
ENSMUSG00000027326	37.5836	0.845282	0.449946	1.87863	0.0602952	0.545145	Knl1	protein_coding	119047119	119105501	2
ENSMUSG00000008206	473.565	-0.249632	0.133016	-1.87671	0.0605577	0.545588	Cers4	protein_coding	4493026	4531680	8
ENSMUSG00000016940	321.047	-0.232205	0.123735	-1.87664	0.0605679	0.545588	Kctd2	protein_coding	115420128	115431274	11
ENSMUSG00000020649	144.818	0.619782	0.330367	1.87604	0.0606497	0.545588	Rrm2	protein_coding	24708241	24714146	12
ENSMUSG00000024101	201.053	-0.218934	0.116709	-1.8759	0.0606694	0.545588	Washc1	protein_coding	66111545	66120503	17
ENSMUSG00000028228	938.832	0.277757	0.14795	1.87737	0.0604674	0.545588	Cpne3	protein_coding	19519254	19570108	4
ENSMUSG00000029363	92.5159	-0.631693	0.336667	-1.87631	0.0606121	0.545588	Rfc5	protein_coding	117378103	117389047	5
ENSMUSG00000033014	373.937	0.4323	0.230283	1.87726	0.060483	0.545588	Trim33	protein_coding	103279293	103358775	3
ENSMUSG00000039748	33.7187	1.3602	0.724817	1.87661	0.0605711	0.545588	Exo1	protein_coding	175880581	175913489	1
ENSMUSG00000015790	203.775	-0.292574	0.156048	-1.8749	0.0608072	0.546425	Surf1	protein_coding	26913381	26916530	2
ENSMUSG00000022519	107.003	-1.02622	0.547528	-1.87428	0.0608922	0.546425	Srl	protein_coding	4480216	4541816	16
ENSMUSG00000029502	488.674	0.278029	0.148369	1.8739	0.0609442	0.546425	Golga3	protein_coding	110176701	110226470	5
ENSMUSG00000035112	117.662	-0.659536	0.351923	-1.87409	0.0609179	0.546425	Wnk4	protein_coding	101260567	101277409	11
ENSMUSG00000060376	291.76	-0.28973	0.154614	-1.8739	0.0609445	0.546425	Bckdha	protein_coding	25629946	25658981	7
ENSMUSG00000043154	290.44	-0.270647	0.14446	-1.87351	0.0609985	0.546583	Ppp2r3a	protein_coding	101105084	101251795	9
ENSMUSG00000031072	165.043	0.524387	0.280013	1.87272	0.061107	0.546902	LTO1	protein_coding	144915100	144931701	7
ENSMUSG00000031093	154.531	0.380002	0.202902	1.87284	0.0610908	0.546902	Dock11	protein_coding	35888832	36076562	X
ENSMUSG00000021661	96.407	-0.368506	0.197	-1.87059	0.0614013	0.548067	Ankra2	protein_coding	98263074	98274754	13
ENSMUSG00000024501	495.441	-0.229483	0.122738	-1.8697	0.0615253	0.548067	Dpysl3	protein_coding	43320984	43438286	18
ENSMUSG00000024526	26.1025	-1.61452	0.86279	-1.87128	0.0613069	0.548067	Cidea	protein_coding	67343604	67367785	18
ENSMUSG00000024614	801.821	0.167069	0.0893013	1.87084	0.0613669	0.548067	Tmx3	protein_coding	90510154	90543267	18
ENSMUSG00000027792	58.6253	-0.398757	0.213256	-1.86985	0.0615042	0.548067	Bche	protein_coding	73635808	73708415	3
ENSMUSG00000032041	201.08	0.261294	0.139735	1.86992	0.0614944	0.548067	Tirap	protein_coding	35184551	35200291	9
ENSMUSG00000036894	214.944	0.1891	0.10119	1.86876	0.0616566	0.548067	Rap2b	protein_coding	61361638	61368430	3
ENSMUSG00000042116	45.875	-0.444689	0.23802	-1.86829	0.0617222	0.548067	Vwa1	protein_coding	155768149	155774698	4
ENSMUSG00000043629	10.279	-0.86767	0.464467	-1.8681	0.0617484	0.548067	1700019D03Rik	protein_coding	52922324	53020179	1
ENSMUSG00000044934	307.617	0.295253	0.157915	1.8697	0.0615255	0.548067	Zfp367	protein_coding	64133018	64153202	13
ENSMUSG00000045690	28.8359	-0.553089	0.296014	-1.86846	0.0616981	0.548067	Wdr89	protein_coding	75630596	75669537	12
ENSMUSG00000047496	22.2927	-0.644098	0.344586	-1.86919	0.0615957	0.548067	Rnf152	protein_coding	105276914	105356710	1
ENSMUSG00000053291	214.809	0.232596	0.124476	1.86861	0.0616777	0.548067	Rab4b	protein_coding	27168424	27178896	7
ENSMUSG00000054452	1860.12	-0.149687	0.0800827	-1.86916	0.0616009	0.548067	Tle5	protein_coding	81559488	81566362	10
ENSMUSG00000007888	191.447	-0.268616	0.143869	-1.86709	0.0618889	0.54899	Crlf1	protein_coding	70493158	70504081	8
ENSMUSG00000040548	282.753	0.389833	0.208848	1.86659	0.0619591	0.549288	Tex2	protein_coding	106502147	106613423	11
ENSMUSG00000044030	250.127	-0.224533	0.120406	-1.8648	0.0622099	0.551186	Irf2bp1	protein_coding	19004044	19006777	7
ENSMUSG00000032112	117.099	-0.3293	0.17665	-1.86414	0.0623016	0.551672	Trappc4	protein_coding	44403698	44407600	9
ENSMUSG00000022906	319.533	0.188219	0.101071	1.86225	0.0625685	0.551757	Parp9	protein_coding	35938470	35972605	16
ENSMUSG00000031389	119.284	0.467779	0.251057	1.86324	0.0624285	0.551757	Arhgap4	protein_coding	73891442	73921870	X
ENSMUSG00000033998	182.105	0.256106	0.137501	1.86257	0.0625223	0.551757	Kcnk1	protein_coding	125995170	126030685	8
ENSMUSG00000039770	176.291	0.274187	0.147201	1.86267	0.0625091	0.551757	Ypel5	protein_coding	72836453	72851195	17
ENSMUSG00000041571	908.221	-0.30544	0.163997	-1.86247	0.0625365	0.551757	Selenow	protein_coding	15917208	15922402	7
ENSMUSG00000046605	42.1159	-0.384109	0.206191	-1.86288	0.0624793	0.551757	B3gntl1	protein_coding	121616197	121673153	11
ENSMUSG00000046798	281.432	0.193839	0.104084	1.86234	0.0625551	0.551757	Cldn12	protein_coding	5489537	5514958	5
ENSMUSG00000089774	152.623	0.368752	0.198064	1.86178	0.0626348	0.552017	Slc5a3	protein_coding	92058322	92087473	16
ENSMUSG00000007827	119.282	0.278599	0.149704	1.861	0.0627443	0.552658	Ankrd26	protein_coding	118501308	118562226	6
ENSMUSG00000005299	465.11	-0.164287	0.0883005	-1.86054	0.0628089	0.552742	Letm1	protein_coding	33739673	33782817	5
ENSMUSG00000058099	88.1457	1.10523	0.594081	1.86041	0.0628275	0.552742	Nfam1	protein_coding	82992973	83033306	15
ENSMUSG00000026158	349.208	0.343304	0.184565	1.86008	0.0628748	0.552834	Ogfrl1	protein_coding	23366424	23397772	1
ENSMUSG00000017421	958.198	0.196502	0.105721	1.85868	0.0630722	0.553273	Zfp207	protein_coding	80383279	80405733	11
ENSMUSG00000018171	946.477	0.274961	0.14789	1.85922	0.0629958	0.553273	Vmp1	protein_coding	86583865	86683836	11
ENSMUSG00000043263	130.814	0.503071	0.27064	1.85882	0.0630524	0.553273	Ifi209	protein_coding	173630917	173647928	1
ENSMUSG00000094595	4.62682	-1.33431	0.717745	-1.85903	0.0630235	0.553273	Fsbp	protein_coding	11579665	11587591	4
ENSMUSG00000005973	416.136	-0.191565	0.103123	-1.85765	0.0632194	0.553431	Rcn1	protein_coding	105386291	105399319	2
ENSMUSG00000007812	227.538	0.377367	0.203163	1.85746	0.0632462	0.553431	Zfp655	protein_coding	145231715	145247302	5
ENSMUSG00000023186	772.874	0.218067	0.117396	1.85754	0.0632343	0.553431	Vwa5a	protein_coding	38718268	38743337	9
ENSMUSG00000027344	29.458	-0.661807	0.356277	-1.85756	0.0632312	0.553431	Fsip1	protein_coding	118130424	118256966	2
ENSMUSG00000089989	21.678	-0.87907	0.473316	-1.85726	0.0632745	0.553431	Gm45713	protein_coding	45125922	45136231	7
ENSMUSG00000024242	347.099	-0.556431	0.299659	-1.85688	0.0633285	0.553581	Map4k3	protein_coding	80580512	80728485	17
ENSMUSG00000069920	85.0923	-0.269002	0.144929	-1.8561	0.06344	0.554232	B3gnt9	protein_coding	105252638	105255153	8
ENSMUSG00000022215	4.42093	-1.99656	1.076	-1.85554	0.0635194	0.554424	Fitm1	protein_coding	55575617	55576954	14
ENSMUSG00000033174	1160.38	-0.234008	0.126121	-1.85542	0.0635358	0.554424	Mgll	protein_coding	88724412	88828360	6
ENSMUSG00000089929	88.9582	0.322799	0.174001	1.85516	0.0635734	0.554429	Bcl2a1b	protein_coding	89199209	89207827	9
ENSMUSG00000021751	146.672	-0.428	0.230747	-1.85484	0.0636191	0.554506	Acox2	protein_coding	8225511	8259353	14
ENSMUSG00000030123	911.238	-0.215027	0.116031	-1.85318	0.0638562	0.556249	Plxnd1	protein_coding	115954811	115995005	6
ENSMUSG00000022089	165.175	0.224232	0.121069	1.8521	0.0640114	0.557277	Bin3	protein_coding	70100105	70138206	14
ENSMUSG00000028675	806.255	0.132034	0.071303	1.85174	0.0640638	0.557328	Pnrc2	protein_coding	135870918	135873850	4
ENSMUSG00000091956	26.7964	-0.690955	0.373178	-1.85154	0.0640915	0.557328	C2cd4b	protein_coding	67759437	67760930	9
ENSMUSG00000005124	60.7056	-0.649841	0.351521	-1.84865	0.064508	0.557351	Ccn4	protein_coding	66891320	66923201	15
ENSMUSG00000013663	1592.47	0.196525	0.106229	1.85002	0.0643107	0.557351	Pten	protein_coding	32757497	32826160	19
ENSMUSG00000017707	7506.78	0.314278	0.169826	1.85059	0.0642287	0.557351	Serinc3	protein_coding	163623272	163645131	2
ENSMUSG00000020892	12.0806	1.23268	0.666301	1.85003	0.0643089	0.557351	Aloxe3	protein_coding	69125896	69149115	11
ENSMUSG00000022594	281.802	-0.247468	0.133897	-1.8482	0.0645731	0.557351	Lynx1	protein_coding	74747852	74753046	15
ENSMUSG00000026977	485.841	0.235117	0.127266	1.84746	0.0646812	0.557351	2020-03-07	protein_coding	60209887	60250676	2
ENSMUSG00000027206	676.958	0.210137	0.113537	1.85082	0.0641948	0.557351	Cops2	protein_coding	125830304	125859139	2
ENSMUSG00000027959	50.0857	0.398313	0.215364	1.84949	0.0643876	0.557351	Sass6	protein_coding	116594982	116631004	3
ENSMUSG00000032680	122.83	-0.51191	0.277058	-1.84766	0.0646509	0.557351	6820408C15Rik	protein_coding	152415587	152444330	2
ENSMUSG00000033705	568.284	-0.30509	0.165012	-1.8489	0.0644725	0.557351	Stard9	protein_coding	120629121	120731895	2
ENSMUSG00000035901	1419.98	0.143772	0.0777946	1.8481	0.0645884	0.557351	Dennd5a	protein_coding	109893780	109960470	7
ENSMUSG00000048677	66.4782	-1.02342	0.553976	-1.84741	0.0646882	0.557351	Tpcn2	protein_coding	145186524	145284011	7
ENSMUSG00000053841	628.089	0.229553	0.124213	1.84805	0.0645945	0.557351	Txlna	protein_coding	129626078	129641065	4
ENSMUSG00000067567	82.7236	-0.327217	0.176843	-1.85033	0.0642664	0.557351	Hdac8	protein_coding	102284639	102505359	X
ENSMUSG00000081058	16.1002	-0.700311	0.379031	-1.84763	0.0646555	0.557351	H3c15	protein_coding	96238108	96239127	3
ENSMUSG00000102418	62.8363	0.483059	0.261166	1.84963	0.0643675	0.557351	Sh2d1b1	protein_coding	170277320	170286769	1
ENSMUSG00000025266	370.287	0.214695	0.116233	1.84712	0.0647302	0.557393	Gnl3l	protein_coding	150983141	151017322	X
ENSMUSG00000020826	28.5658	-0.653112	0.353654	-1.84676	0.0647823	0.557521	Nos2	protein_coding	78920787	78960254	11
ENSMUSG00000023018	203.937	-0.189666	0.102754	-1.84583	0.0649163	0.558025	Smarcd1	protein_coding	99702129	99713991	15
ENSMUSG00000052632	357.008	-0.259365	0.140532	-1.84559	0.0649524	0.558025	Asap2	protein_coding	20990459	21270171	12
ENSMUSG00000053641	284.907	0.446935	0.242119	1.84593	0.0649022	0.558025	Dennd4a	protein_coding	64811340	64919667	9
ENSMUSG00000025355	202.205	0.372792	0.202037	1.84517	0.0650131	0.558228	Mmp19	protein_coding	128790910	128800824	10
ENSMUSG00000027540	731.012	0.346181	0.187643	1.84489	0.0650534	0.558254	Ptpn1	protein_coding	167932057	167979385	2
ENSMUSG00000030189	902.079	-0.207323	0.112411	-1.84432	0.0651364	0.558647	Ybx3	protein_coding	131364855	131388476	6
ENSMUSG00000016349	64.3442	-1.36822	0.742049	-1.84385	0.0652056	0.558685	Eef1a2	protein_coding	181147653	181157014	2
ENSMUSG00000024858	780.818	0.19157	0.103901	1.84378	0.0652153	0.558685	Grk2	protein_coding	4286001	4306222	19
ENSMUSG00000019920	1034.7	0.251147	0.136268	1.84304	0.0653233	0.558972	Lims1	protein_coding	58323466	58424691	10
ENSMUSG00000026308	6.27851	-1.32097	0.71667	-1.8432	0.0652997	0.558972	Klhl30	protein_coding	91351016	91362416	1
ENSMUSG00000071604	1117.64	-0.15083	0.0818631	-1.84247	0.0654068	0.559368	Fam189a2	protein_coding	23972750	24031019	19
ENSMUSG00000033419	2.75282	-2.29815	1.2475	-1.84221	0.0654443	0.55937	Snap91	protein_coding	86765923	86880654	9
ENSMUSG00000002007	16.9786	-1.05027	0.570466	-1.84107	0.0656117	0.560481	Srpk3	protein_coding	73774405	73778925	X
ENSMUSG00000020937	55.2795	-0.414963	0.225611	-1.83928	0.0658733	0.562077	Plcd3	protein_coding	103070304	103101658	11
ENSMUSG00000048126	952.943	-0.439387	0.238883	-1.83934	0.0658646	0.562077	Col6a3	protein_coding	90765923	90843971	1
ENSMUSG00000021464	26.9843	-0.812945	0.44236	-1.83775	0.0660998	0.56298	Ror2	protein_coding	53109312	53286124	13
ENSMUSG00000035413	259.286	-0.189487	0.103129	-1.83738	0.0661545	0.56298	Tmem98	protein_coding	80810175	80822033	11
ENSMUSG00000038301	262.56	0.225377	0.122668	1.83729	0.0661668	0.56298	Snx10	protein_coding	51523901	51590679	6
ENSMUSG00000054293	22.2573	0.536922	0.292166	1.83773	0.0661024	0.56298	P2ry10b	protein_coding	107148927	107173661	X
ENSMUSG00000090093	30.5288	0.664992	0.361789	1.83806	0.0660529	0.56298	Gm14399	protein_coding	175129493	175142012	2
ENSMUSG00000020184	550.379	0.163185	0.0888729	1.83617	0.066333	0.563118	Mdm2	protein_coding	117688875	117710758	10
ENSMUSG00000041225	303.963	0.212416	0.115666	1.83646	0.0662898	0.563118	Arhgap12	protein_coding	6024427	6136098	18
ENSMUSG00000049881	173.689	-0.559924	0.304912	-1.83634	0.0663068	0.563118	2810025M15Rik	transcribed_processed_pseudogene	157412352	157420236	1
ENSMUSG00000069270	9.06849	-0.945064	0.514548	-1.83669	0.0662559	0.563118	H2ac6	protein_coding	23681467	23683948	13
ENSMUSG00000031271	5.1861	-1.53563	0.836849	-1.83501	0.0665039	0.563931	Serpina7	protein_coding	139079257	139085236	X
ENSMUSG00000031770	1390.12	0.175176	0.0954563	1.83514	0.0664844	0.563931	Herpud1	protein_coding	94386438	94395377	8
ENSMUSG00000025085	1405.14	-0.119718	0.0653753	-1.83124	0.0670645	0.567558	Ablim1	protein_coding	57032733	57314919	19
ENSMUSG00000042215	64.0162	-0.479903	0.262048	-1.83136	0.0670474	0.567558	Bag2	protein_coding	33745484	33757795	1
ENSMUSG00000049357	11.5719	0.798217	0.435978	1.83086	0.0671208	0.567558	Brd8dc	protein_coding	34579846	34597468	18
ENSMUSG00000062329	102.758	-0.350446	0.191339	-1.83155	0.0670189	0.567558	Cytl1	protein_coding	37735519	37739820	5
ENSMUSG00000095351	8.29295	-2.02959	1.10852	-1.8309	0.0671158	0.567558	Igkv3-2	IG_V_gene	70698449	70699067	6
ENSMUSG00000063200	140.064	-0.272292	0.148773	-1.83026	0.0672118	0.567688	Nol7	protein_coding	43398390	43407097	13
ENSMUSG00000091625	88.4495	-0.27614	0.150862	-1.83042	0.0671873	0.567688	Lsm5	protein_coding	56701063	56704710	6
ENSMUSG00000000693	63.686	-0.551338	0.301328	-1.8297	0.0672955	0.56773	Loxl3	protein_coding	83034173	83052562	6
ENSMUSG00000002395	369.169	-0.168343	0.0920444	-1.82893	0.0674101	0.56773	Use1	protein_coding	71366848	71369732	8
ENSMUSG00000030162	105.981	0.429981	0.235192	1.82821	0.0675177	0.56773	Olr1	protein_coding	129485244	129507165	6
ENSMUSG00000039470	77.5972	0.379798	0.207699	1.8286	0.0674602	0.56773	Zdhhc2	protein_coding	40423815	40510268	8
ENSMUSG00000040272	51.2301	-0.461781	0.252545	-1.82851	0.0674726	0.56773	Accs	protein_coding	93833467	93849943	2
ENSMUSG00000041058	1605.64	0.234106	0.128088	1.8277	0.0675951	0.56773	Wwp1	protein_coding	19608303	19708993	4
ENSMUSG00000044167	668.266	-0.179767	0.0983455	-1.82792	0.0675619	0.56773	Foxo1	protein_coding	52268336	52353221	3
ENSMUSG00000045534	5.69397	-0.937847	0.513042	-1.82801	0.0675481	0.56773	Kcna5	protein_coding	126532551	126535412	6
ENSMUSG00000053329	274.242	-0.236718	0.129438	-1.82881	0.0674278	0.56773	Gatd3a	protein_coding	78162066	78169782	10
ENSMUSG00000078867	27.7748	-0.724404	0.396028	-1.82917	0.0673735	0.56773	Gm14418	protein_coding	177387124	177398320	2
ENSMUSG00000002820	33.9726	0.482228	0.264228	1.82505	0.0679937	0.569914	Atg4d	protein_coding	21265293	21277772	9
ENSMUSG00000021686	497.509	0.316457	0.173381	1.82521	0.06797	0.569914	Ap3b1	protein_coding	94358960	94566317	13
ENSMUSG00000040121	17.4029	-0.66517	0.364416	-1.8253	0.0679553	0.569914	Rep15	protein_coding	147032584	147034245	6
ENSMUSG00000040829	53.4479	0.489528	0.26824	1.82496	0.068007	0.569914	Zmynd15	protein_coding	70459433	70466202	11
ENSMUSG00000030074	52.1176	-0.438118	0.240173	-1.82418	0.0681255	0.570589	Gxylt2	protein_coding	100704734	100810913	6
ENSMUSG00000020441	144.665	-0.399578	0.219189	-1.82298	0.0683058	0.57178	2310033P09Rik	protein_coding	59208321	59210738	11
ENSMUSG00000049086	57.0803	-0.347873	0.190966	-1.82165	0.0685077	0.57315	Bmyc	protein_coding	25706739	25707721	2
ENSMUSG00000002983	146.169	-0.230738	0.126692	-1.82126	0.0685677	0.573333	Relb	protein_coding	19606217	19629438	7
ENSMUSG00000062609	1186.86	0.281292	0.154508	1.82056	0.0686733	0.573896	Kcnj15	protein_coding	95257558	95300260	16
ENSMUSG00000006288	170.766	-0.260408	0.14312	-1.81951	0.068834	0.574279	Ttc5	protein_coding	50765415	50785519	14
ENSMUSG00000022235	110.008	-0.474782	0.260876	-1.81995	0.0687665	0.574279	Cmbl	protein_coding	31565389	31590119	15
ENSMUSG00000025410	823.178	-0.101902	0.0560038	-1.81956	0.0688262	0.574279	Dctn2	protein_coding	127266368	127281950	10
ENSMUSG00000027598	634.664	0.183345	0.10087	1.81764	0.0691186	0.575307	Itch	protein_coding	155133509	155226855	2
ENSMUSG00000034685	41.7886	-0.435233	0.239521	-1.8171	0.0692023	0.575307	Fam171a2	protein_coding	102436981	102447682	11
ENSMUSG00000037362	64.1444	-0.413044	0.227232	-1.81772	0.0691066	0.575307	Ccn3	protein_coding	54745702	54754039	15
ENSMUSG00000044309	11.6193	-0.755671	0.415854	-1.81715	0.0691934	0.575307	Apol7c	protein_coding	77524852	77533316	15
ENSMUSG00000052727	555.625	-0.257123	0.141514	-1.81695	0.0692254	0.575307	Map1b	protein_coding	99421446	99516540	13
ENSMUSG00000062115	308.268	-0.30993	0.170568	-1.81705	0.0692096	0.575307	Rai1	protein_coding	60105013	60199197	11
ENSMUSG00000069678	47.0684	-0.389975	0.214552	-1.81763	0.0691214	0.575307	Pcgf1	protein_coding	83077869	83080855	6
ENSMUSG00000037458	1573.45	0.308865	0.17015	1.81525	0.069485	0.576826	Azin1	protein_coding	38487427	38519266	15
ENSMUSG00000060216	262.437	0.34936	0.192438	1.81545	0.0694552	0.576826	Arrb2	protein_coding	70432635	70440828	11
ENSMUSG00000029817	563.629	0.31414	0.173151	1.81425	0.0696386	0.577583	Tra2a	protein_coding	49243924	49264033	6
ENSMUSG00000038764	319.16	0.31589	0.174151	1.81389	0.0696951	0.577583	Ptpn3	protein_coding	57190841	57301837	4
ENSMUSG00000043131	1462.42	0.257466	0.141959	1.81366	0.0697302	0.577583	Mob1a	protein_coding	83326016	83343776	6
ENSMUSG00000054850	8.84529	-0.864593	0.476656	-1.81387	0.0696971	0.577583	Smim10l2a	protein_coding	56374586	56377799	X
ENSMUSG00000023089	215.982	-0.367308	0.202682	-1.81224	0.0699497	0.578916	Ndufa5	protein_coding	24518666	24528013	6
ENSMUSG00000030060	99.7958	-0.324075	0.178838	-1.81212	0.0699683	0.578916	Hmces	protein_coding	87913935	87936629	6
ENSMUSG00000017830	50.5299	0.407928	0.225236	1.81111	0.0701233	0.579879	Dhx58	protein_coding	100694884	100704271	11
ENSMUSG00000044461	27.332	-0.505714	0.2793	-1.81065	0.0701952	0.579966	Shisa2	protein_coding	59625308	59631660	14
ENSMUSG00000057219	56.3708	0.382316	0.21116	1.81055	0.0702111	0.579966	Armc7	protein_coding	115475667	115490467	11
ENSMUSG00000022234	1195.33	0.114611	0.0633377	1.80953	0.0703688	0.580311	Cct5	protein_coding	31590800	31601804	15
ENSMUSG00000032589	8.2956	0.793812	0.438646	1.80969	0.0703442	0.580311	Bsn	protein_coding	108096022	108190384	9
ENSMUSG00000035637	105.088	-0.273014	0.150845	-1.80989	0.0703125	0.580311	Grhpr	protein_coding	44981395	44990734	4
ENSMUSG00000003531	177.299	-0.336781	0.186157	-1.80913	0.070431	0.580504	Dgcr6	protein_coding	18052860	18071632	16
ENSMUSG00000001506	2771.66	-0.345279	0.191023	-1.80753	0.0706798	0.582194	Col1a1	protein_coding	94936224	94953042	11
ENSMUSG00000028676	1051.59	0.168106	0.0930146	1.80731	0.0707135	0.582194	Srsf10	protein_coding	135855747	135869908	4
ENSMUSG00000033436	211.092	-0.223204	0.123524	-1.80697	0.0707673	0.582317	Armcx2	protein_coding	134804145	134809221	X
ENSMUSG00000021214	5.0071	-2.19537	1.21534	-1.80638	0.0708591	0.582434	Akr1c18	protein_coding	4132615	4150654	13
ENSMUSG00000035640	120.758	-0.357539	0.197924	-1.80644	0.070849	0.582434	Cbarp	protein_coding	80130451	80140835	10
ENSMUSG00000028111	300.085	0.320947	0.177726	1.80586	0.0709406	0.582466	Ctsk	protein_coding	95499256	95509362	3
ENSMUSG00000030533	331.632	0.285623	0.158148	1.80605	0.0709098	0.582466	Unc45a	protein_coding	80325292	80347993	7
ENSMUSG00000058291	339.54	0.186909	0.103525	1.80545	0.0710035	0.582618	Zfp68	protein_coding	138603652	138619761	5
ENSMUSG00000067365	219.63	-0.173751	0.09625	-1.8052	0.0710428	0.582618	Tmem128	protein_coding	38260185	38269634	5
ENSMUSG00000073755	139.668	-0.248471	0.137658	-1.80499	0.0710756	0.582618	5730409E04Rik	protein_coding	126609818	126614371	4
ENSMUSG00000015647	1219.2	-0.425215	0.235662	-1.80435	0.0711772	0.583132	Lama5	protein_coding	180176373	180225859	2
ENSMUSG00000032109	96.3926	0.291413	0.161542	1.80394	0.0712404	0.583332	Nlrx1	protein_coding	44252717	44268599	9
ENSMUSG00000017400	9.37455	-0.791749	0.439351	-1.80209	0.0715313	0.584388	Stac2	protein_coding	98036623	98053462	11
ENSMUSG00000034459	172.625	0.332235	0.184352	1.80217	0.0715182	0.584388	Ifit1	protein_coding	34640871	34650009	19
ENSMUSG00000035232	222.397	0.218977	0.121476	1.80264	0.0714455	0.584388	Pdk3	protein_coding	93764607	93832201	X
ENSMUSG00000038880	157.045	-0.231879	0.128678	-1.80201	0.0715433	0.584388	Mrps34	protein_coding	24895116	24897502	17
ENSMUSG00000042686	19.9747	-0.87191	0.483889	-1.80188	0.0715641	0.584388	Jph1	protein_coding	16964560	17097889	1
ENSMUSG00000000223	4.83748	1.24883	0.693314	1.80124	0.0716645	0.584572	Drp2	protein_coding	134404551	134456573	X
ENSMUSG00000024122	588.565	0.30658	0.170196	1.80134	0.0716496	0.584572	Pdpk1	protein_coding	24073680	24150924	17
ENSMUSG00000022537	304.244	-0.256367	0.142347	-1.801	0.0717036	0.584573	Tmem44	protein_coding	30511855	30550842	16
ENSMUSG00000032280	475.53	0.226996	0.126096	1.80019	0.071831	0.585219	Tle3	protein_coding	61372366	61418497	9
ENSMUSG00000049313	1518.27	0.365735	0.203186	1.8	0.0718608	0.585219	Sorl1	protein_coding	41964720	42124297	9
ENSMUSG00000038024	463.825	0.283744	0.15766	1.79972	0.0719042	0.585255	Dennd4c	protein_coding	86748555	86850603	4
ENSMUSG00000038552	31.5225	-0.528808	0.294032	-1.79847	0.0721025	0.586551	Fndc4	protein_coding	31292242	31296080	5
ENSMUSG00000027108	317.733	0.210107	0.116896	1.79737	0.0722762	0.586961	Ola1	protein_coding	73092801	73218924	2
ENSMUSG00000031710	29.6839	-4.21454	2.34447	-1.79765	0.0722322	0.586961	Ucp1	protein_coding	83290352	83298452	8
ENSMUSG00000035203	521.701	0.289554	0.161139	1.79692	0.0723485	0.586961	Epn1	protein_coding	5080235	5098178	7
ENSMUSG00000035992	434.139	0.198277	0.11034	1.79696	0.0723422	0.586961	Fnip1	protein_coding	54438199	54518235	11
ENSMUSG00000047959	18.912	0.76832	0.42746	1.79741	0.0722709	0.586961	Kcna3	protein_coding	107036169	107038070	3
ENSMUSG00000033278	733.635	-0.228856	0.127385	-1.79657	0.0724047	0.5871	Ptprm	protein_coding	66666947	67354457	17
ENSMUSG00000014547	266.715	0.216496	0.120593	1.79525	0.0726133	0.587188	Wdfy2	protein_coding	62837678	62961509	14
ENSMUSG00000020700	550.929	0.233217	0.129969	1.7944	0.0727491	0.587188	Map3k3	protein_coding	106084613	106155446	11
ENSMUSG00000024696	35.7314	0.483049	0.269289	1.7938	0.0728458	0.587188	Lpxn	protein_coding	12796193	12833807	19
ENSMUSG00000025217	150.441	-0.209303	0.116666	-1.79404	0.0728063	0.587188	Btrc	protein_coding	45363734	45530013	19
ENSMUSG00000030655	992.191	0.205173	0.114288	1.79522	0.0726183	0.587188	Smg1	protein_coding	118131308	118243670	7
ENSMUSG00000031897	242.172	-0.283258	0.157836	-1.79464	0.0727107	0.587188	Psmb10	protein_coding	105935735	105938444	8
ENSMUSG00000034088	2712.95	0.262232	0.146178	1.79393	0.0728249	0.587188	Hdlbp	protein_coding	93405940	93478815	1
ENSMUSG00000038403	20.9933	-1.42862	0.796139	-1.79444	0.0727428	0.587188	Hjv	protein_coding	96525172	96529210	3
ENSMUSG00000040723	556.715	0.240149	0.133763	1.79534	0.0726002	0.587188	Rcsd1	protein_coding	165646516	165709757	1
ENSMUSG00000056124	75.5254	0.323081	0.179898	1.79591	0.0725087	0.587188	B4galt6	protein_coding	20684599	20746404	18
ENSMUSG00000098188	389.59	0.196989	0.109702	1.79568	0.0725451	0.587188	Sowahc	protein_coding	59221953	59226434	10
ENSMUSG00000039977	107.16	-0.499102	0.278295	-1.79343	0.0729049	0.587348	Deup1	protein_coding	15559864	15627933	9
ENSMUSG00000045248	71.8069	-0.313358	0.174765	-1.79303	0.0729688	0.587547	Med26	protein_coding	72494561	72548270	8
ENSMUSG00000036751	627.539	-0.238653	0.133152	-1.79234	0.0730787	0.588117	Cox6b1	protein_coding	30616861	30626151	7
ENSMUSG00000029169	916.079	0.195979	0.109395	1.79148	0.073216	0.588591	Dhx15	protein_coding	52150203	52190514	5
ENSMUSG00000034910	191.132	-0.172083	0.0960508	-1.79159	0.0731994	0.588591	Pygo1	protein_coding	72925645	72952181	9
ENSMUSG00000002835	91.0798	0.416004	0.232341	1.79049	0.0733752	0.588659	Chaf1a	protein_coding	56040439	56072289	17
ENSMUSG00000027171	34.6532	0.596308	0.33323	1.78948	0.0735383	0.588659	Prrg4	protein_coding	104830741	104849876	2
ENSMUSG00000028132	344.86	0.353293	0.197408	1.78966	0.0735086	0.588659	Tmem56	protein_coding	121201761	121283098	3
ENSMUSG00000029571	1057.3	0.287583	0.160667	1.78993	0.0734653	0.588659	Tmem106b	protein_coding	13069759	13089269	6
ENSMUSG00000038212	586.26	0.155917	0.0870874	1.79035	0.0733975	0.588659	Mfsd14b	protein_coding	65064663	65112975	13
ENSMUSG00000040061	146.004	0.39058	0.218246	1.78963	0.0735135	0.588659	Plcb2	protein_coding	118707517	118728438	2
ENSMUSG00000042726	413.749	0.204563	0.114297	1.78975	0.073494	0.588659	Trafd1	protein_coding	121371725	121385632	5
ENSMUSG00000063410	508.293	0.274553	0.153367	1.79017	0.0734266	0.588659	Stk24	protein_coding	121286343	121380011	14
ENSMUSG00000029925	69.491	0.512723	0.28683	1.78755	0.0738484	0.590826	Tbxas1	protein_coding	38875404	39084585	6
ENSMUSG00000002280	113.115	0.394404	0.220717	1.78692	0.0739501	0.59083	Ciao3	protein_coding	25773776	25783332	17
ENSMUSG00000016024	545.272	-0.228954	0.128101	-1.78729	0.0738904	0.59083	Lbp	protein_coding	158306493	158332852	2
ENSMUSG00000031527	232.351	0.237628	0.133008	1.78657	0.0740063	0.59083	Eri1	protein_coding	35465253	35496196	8
ENSMUSG00000039577	51.8837	-0.500097	0.279908	-1.78665	0.0739948	0.59083	Nphp4	protein_coding	152476706	152563183	4
ENSMUSG00000031591	1415.8	0.324305	0.18155	1.78631	0.0740487	0.590855	Asah1	protein_coding	41340197	41374773	8
ENSMUSG00000025083	132.013	-0.239852	0.13432	-1.78568	0.0741509	0.590906	Afap1l2	protein_coding	56912361	57008228	19
ENSMUSG00000027070	905.951	-0.278559	0.156008	-1.78554	0.0741733	0.590906	Lrp2	protein_coding	69424340	69586065	2
ENSMUSG00000030168	1510.44	0.201458	0.112812	1.78579	0.0741329	0.590906	Adipor2	protein_coding	119353150	119417704	6
ENSMUSG00000071266	103.724	0.348241	0.195133	1.78464	0.0743201	0.591761	Zfp946	protein_coding	22424222	22456689	17
ENSMUSG00000022895	1496.35	-0.184177	0.103231	-1.78413	0.0744029	0.591793	Ets2	protein_coding	95702075	95721051	16
ENSMUSG00000031864	156.753	0.343609	0.19258	1.78425	0.0743836	0.591793	Ints10	protein_coding	68793929	68831667	8
ENSMUSG00000017417	79.8177	-0.389139	0.218354	-1.78215	0.0747253	0.593414	Plxdc1	protein_coding	97923238	97986444	11
ENSMUSG00000034042	726.459	0.140086	0.0785944	1.78239	0.074686	0.593414	Gpbp1l1	protein_coding	116557658	116593882	4
ENSMUSG00000036916	77.0123	0.492953	0.276576	1.78234	0.0746935	0.593414	Zfp280c	protein_coding	48541625	48594504	X
ENSMUSG00000001496	1714.52	-0.265481	0.149053	-1.78111	0.0748937	0.594437	Nkx2-1	protein_coding	56531958	56536908	12
ENSMUSG00000020923	903.248	-0.106868	0.0600533	-1.77956	0.0751481	0.594464	Ubtf	protein_coding	102304560	102319742	11
ENSMUSG00000022283	4789.16	0.262976	0.147691	1.78058	0.0749805	0.594464	Pabpc1	protein_coding	36595661	36609668	15
ENSMUSG00000026407	19.8556	-0.932404	0.524015	-1.77935	0.0751828	0.594464	Cacna1s	protein_coding	136052750	136119822	1
ENSMUSG00000026781	683.881	0.156796	0.0881001	1.77975	0.0751164	0.594464	Acbd5	protein_coding	23068167	23115558	2
ENSMUSG00000027479	1361.04	0.351403	0.197511	1.77916	0.075214	0.594464	Mapre1	protein_coding	153741274	153773310	2
ENSMUSG00000027750	1735.91	-0.258805	0.145418	-1.77974	0.075119	0.594464	Postn	protein_coding	54361109	54391037	3
ENSMUSG00000028744	63.4128	0.358818	0.201625	1.77963	0.0751367	0.594464	Pqlc2	protein_coding	139294029	139310708	4
ENSMUSG00000078622	1260.93	0.120618	0.067781	1.77952	0.0751548	0.594464	Ccdc47	protein_coding	106197408	106216344	11
ENSMUSG00000029722	159.437	-0.224313	0.126096	-1.77891	0.0752544	0.59447	Agfg2	protein_coding	137650463	137684726	5
ENSMUSG00000045287	107.171	-0.292604	0.164508	-1.77867	0.075294	0.59447	Rtn4rl1	protein_coding	75193783	75267769	11
ENSMUSG00000040447	432.972	-0.213059	0.119839	-1.77788	0.0754233	0.595178	Spns2	protein_coding	72451638	72489904	11
ENSMUSG00000001128	122.364	0.539462	0.303479	1.77759	0.0754708	0.595239	Cfp	protein_coding	20925454	20931555	X
ENSMUSG00000022125	390.83	0.188949	0.106428	1.77537	0.0758368	0.595845	Cln5	protein_coding	103070216	103077628	14
ENSMUSG00000026223	1080.4	-0.137994	0.077677	-1.77651	0.0756481	0.595845	Itm2c	protein_coding	85894281	85908675	1
ENSMUSG00000029650	171.998	-0.372917	0.210039	-1.77547	0.0758207	0.595845	Slc46a3	protein_coding	147878437	147894815	5
ENSMUSG00000032649	118.239	-0.25667	0.144587	-1.7752	0.0758651	0.595845	Colgalt2	protein_coding	152399830	152510695	1
ENSMUSG00000037259	96.1908	-0.387738	0.218408	-1.77529	0.07585	0.595845	Dzank1	protein_coding	144470557	144527414	2
ENSMUSG00000053166	8.00265	-0.822297	0.462993	-1.77605	0.0757251	0.595845	Cdh22	protein_coding	165111507	165234853	2
ENSMUSG00000054422	47.4618	-0.346782	0.195245	-1.77614	0.0757104	0.595845	Fabp1	protein_coding	71199827	71205023	6
ENSMUSG00000075600	125.789	0.243575	0.137153	1.77593	0.0757438	0.595845	Zc3h3	protein_coding	75754430	75841915	15
ENSMUSG00000023977	587.395	0.168002	0.0946618	1.77476	0.0759382	0.596107	Ubr2	protein_coding	46928295	47010556	17
ENSMUSG00000015880	40.2995	0.972099	0.54799	1.77394	0.0760737	0.596313	Ncapg	protein_coding	45669919	45700546	5
ENSMUSG00000023045	4.42755	1.07559	0.606351	1.77388	0.0760836	0.596313	Soat2	protein_coding	102150526	102163469	15
ENSMUSG00000027306	76.7689	0.633494	0.357105	1.77397	0.0760682	0.596313	Nusap1	protein_coding	119618298	119651244	2
ENSMUSG00000020962	526.069	-0.127923	0.0722086	-1.77157	0.0764657	0.598175	Gtf2a1	protein_coding	91555262	91590487	12
ENSMUSG00000022914	221.041	0.19803	0.111803	1.77124	0.0765205	0.598175	Brwd1	protein_coding	95992092	96082526	16
ENSMUSG00000030410	249.908	-0.22565	0.127395	-1.77126	0.0765169	0.598175	Dmwd	protein_coding	19076227	19082776	7
ENSMUSG00000031242	242.752	0.198683	0.112163	1.77138	0.0764978	0.598175	2610002M06Rik	protein_coding	107782751	107816334	X
ENSMUSG00000041268	253.4	0.285336	0.161088	1.7713	0.0765105	0.598175	Dmxl2	protein_coding	54365158	54501626	9
ENSMUSG00000021911	283.836	0.277522	0.156715	1.77087	0.0765823	0.598347	Parg	protein_coding	32201949	32297550	14
ENSMUSG00000031608	120.998	0.237259	0.134059	1.76981	0.0767588	0.599288	Galnt7	protein_coding	57523828	57653032	8
ENSMUSG00000036528	358.919	-0.174162	0.0984416	-1.76919	0.0768625	0.599288	Ppfibp2	protein_coding	107595207	107748583	7
ENSMUSG00000043162	99.2716	-0.279534	0.157981	-1.76941	0.0768249	0.599288	Pyurf	protein_coding	57686576	57692078	6
ENSMUSG00000051147	57.6173	0.317289	0.179313	1.76947	0.0768159	0.599288	Nat2	protein_coding	67494858	67502584	8
ENSMUSG00000055210	3.51684	-1.30822	0.739603	-1.76881	0.076925	0.599464	Foxd2	protein_coding	114906282	114908873	4
ENSMUSG00000045763	184.71	-0.415266	0.234846	-1.76825	0.0770195	0.59954	Basp1	protein_coding	25363277	25413764	15
ENSMUSG00000046709	21.8709	-1.09575	0.619755	-1.76804	0.0770546	0.59954	Mapk10	protein_coding	102907948	103211334	5
ENSMUSG00000068740	202.964	-0.359555	0.203321	-1.76841	0.0769923	0.59954	Celsr2	protein_coding	108390851	108415552	3
ENSMUSG00000020224	188.144	-0.213663	0.120878	-1.76759	0.07713	0.599597	Llph	protein_coding	120227070	120232582	10
ENSMUSG00000052336	91.6639	-0.394525	0.223209	-1.76752	0.0771419	0.599597	Cx3cr1	protein_coding	119901616	120069879	9
ENSMUSG00000022614	339.233	-0.369915	0.209352	-1.76696	0.0772357	0.599648	Lmf2	protein_coding	89351004	89355659	15
ENSMUSG00000027678	601.839	0.290736	0.164544	1.76692	0.0772423	0.599648	Ncoa3	protein_coding	165992636	166073242	2
ENSMUSG00000048696	133.149	-0.259482	0.146889	-1.76652	0.0773082	0.599648	Mex3d	protein_coding	80380355	80387659	10
ENSMUSG00000058135	2427.37	-0.196551	0.111258	-1.76662	0.0772926	0.599648	Gstm1	protein_coding	108012255	108017973	3
ENSMUSG00000041362	438.708	0.26093	0.147756	1.76596	0.0774029	0.600072	Shtn1	protein_coding	58973356	59076100	19
ENSMUSG00000054770	100.629	0.369197	0.209115	1.76552	0.0774762	0.60033	Kctd18	protein_coding	57955101	58018956	1
ENSMUSG00000021763	98.5373	-0.35429	0.200718	-1.76511	0.0775453	0.600342	BC067074	protein_coding	113293159	113379711	13
ENSMUSG00000027824	4.74007	-1.40131	0.794068	-1.76472	0.0776101	0.600342	Vmn2r1	protein_coding	64081547	64109484	3
ENSMUSG00000041696	272.789	-0.197223	0.111769	-1.76456	0.0776377	0.600342	Rasl12	protein_coding	65398506	65414853	9
ENSMUSG00000057982	97.5753	0.273506	0.154973	1.76486	0.0775876	0.600342	Zfp809	protein_coding	22225714	22243354	9
ENSMUSG00000020180	274.751	-0.401288	0.227552	-1.7635	0.0778165	0.600343	Snrpd3	protein_coding	75517551	75537381	10
ENSMUSG00000022205	738.361	-0.137622	0.0780357	-1.76358	0.0778024	0.600343	Sub1	protein_coding	11981339	11996983	15
ENSMUSG00000039852	1020.48	0.251716	0.142766	1.76313	0.0778778	0.600343	Rere	protein_coding	150281646	150621966	4
ENSMUSG00000059854	218.306	-0.340077	0.192871	-1.76323	0.0778618	0.600343	Hydin	protein_coding	110266977	110610253	8
ENSMUSG00000064080	185.717	-0.60167	0.341209	-1.76335	0.0778419	0.600343	Fbln2	protein_coding	91212455	91272540	6
ENSMUSG00000089762	58.2305	-0.415914	0.235764	-1.76412	0.0777126	0.600343	Ier5l	protein_coding	30471537	30474219	2
ENSMUSG00000028461	166.333	-0.298974	0.16962	-1.76261	0.0779666	0.600426	Ccdc107	protein_coding	43492900	43495921	4
ENSMUSG00000090083	116.974	-0.415005	0.235451	-1.7626	0.0779686	0.600426	Rnf8	protein_coding	29614790	29644991	17
ENSMUSG00000001909	207.01	-0.551108	0.312802	-1.76184	0.0780964	0.600708	Trmt1	protein_coding	84686307	84699808	8
ENSMUSG00000027961	5.49011	-1.50487	0.854229	-1.76167	0.0781253	0.600708	Lrrc39	protein_coding	116562973	116583134	3
ENSMUSG00000046093	31.113	-0.515434	0.292562	-1.7618	0.0781038	0.600708	Hpcal4	protein_coding	123183227	123194701	4
ENSMUSG00000079109	77.2198	0.383209	0.217582	1.76122	0.0782012	0.600984	Pms2	protein_coding	143909964	143933968	5
ENSMUSG00000047181	60.9598	0.318372	0.1808	1.76091	0.0782544	0.601085	Samd14	protein_coding	95009879	95026087	11
ENSMUSG00000025982	2057.22	0.127141	0.0722122	1.76066	0.0782968	0.601103	Sf3b1	protein_coding	54985169	55027481	1
ENSMUSG00000032261	332.848	0.234601	0.133302	1.75992	0.0784211	0.60175	Sh3bgrl2	protein_coding	83548327	83638801	9
ENSMUSG00000020866	8.34587	-1.25249	0.712061	-1.75897	0.0785833	0.602686	Cacna1g	protein_coding	94408391	94474198	11
ENSMUSG00000003477	4376.58	-0.344691	0.196052	-1.75816	0.0787202	0.60312	Inmt	protein_coding	55170626	55175043	6
ENSMUSG00000023411	105.061	-0.286383	0.162886	-1.75818	0.0787162	0.60312	Nfatc4	protein_coding	55823144	55833943	14
ENSMUSG00000022811	560.518	0.234957	0.133707	1.75726	0.078874	0.60399	Zfp148	protein_coding	33380836	33504363	16
ENSMUSG00000005864	32.1673	0.863229	0.49144	1.75653	0.0789984	0.604633	Cnga2	protein_coding	71991849	72010218	X
ENSMUSG00000028013	288.09	-0.214201	0.122075	-1.75467	0.0793166	0.605777	Ppa2	protein_coding	133310110	133378235	3
ENSMUSG00000030688	567.442	-0.251041	0.143028	-1.75519	0.0792268	0.605777	Stard10	protein_coding	101317086	101346626	7
ENSMUSG00000031148	394.442	0.242082	0.137955	1.75479	0.0792958	0.605777	Gpkow	protein_coding	7697131	7710262	X
ENSMUSG00000039670	24.4571	-0.531453	0.302822	-1.755	0.079259	0.605777	Oxld1	protein_coding	120456606	120458068	11
ENSMUSG00000051234	479.114	-0.170261	0.0970442	-1.75447	0.0793496	0.605777	Rnf7	protein_coding	96470937	96478675	9
ENSMUSG00000028232	163.656	0.226937	0.129369	1.75418	0.0793993	0.605849	Tmem68	protein_coding	3549041	3574853	4
ENSMUSG00000005886	570.409	0.225634	0.128673	1.75354	0.0795101	0.606252	Ncoa2	protein_coding	13139105	13374083	1
ENSMUSG00000009772	140.125	0.281026	0.160275	1.7534	0.079533	0.606252	Nuak2	protein_coding	132316126	132333488	1
ENSMUSG00000031828	46.6883	-0.317045	0.180929	-1.75231	0.0797201	0.606921	Klhl36	protein_coding	119862266	119876995	8
ENSMUSG00000037062	382.618	0.551173	0.314548	1.75227	0.0797272	0.606921	Sh3glb1	protein_coding	144683678	144720335	3
ENSMUSG00000048186	350.169	0.193075	0.110191	1.75218	0.079742	0.606921	Bend7	protein_coding	4717831	4802142	2
ENSMUSG00000028116	67.3295	-0.888158	0.50711	-1.75141	0.0798755	0.607629	Myoz2	protein_coding	123006206	123035015	3
ENSMUSG00000019362	443.076	-0.2234	0.127649	-1.75012	0.0800984	0.609015	D8Ertd738e	protein_coding	84246238	84249719	8
ENSMUSG00000022965	542.634	0.307758	0.17592	1.74942	0.0802183	0.609618	Ifngr2	protein_coding	91547072	91565623	16
ENSMUSG00000072980	10.8029	1.29973	0.743317	1.74855	0.0803692	0.610456	Oip5	protein_coding	119609512	119618469	2
ENSMUSG00000022637	323.92	0.18925	0.108338	1.74684	0.0806659	0.612389	Cblb	protein_coding	52031225	52208048	16
ENSMUSG00000049690	849.259	-0.344523	0.197252	-1.74661	0.0807052	0.612389	Nckap5	protein_coding	125913620	126830799	1
ENSMUSG00000001289	917.428	-0.263551	0.150968	-1.74574	0.0808555	0.6126	Pfdn5	protein_coding	102326116	102331873	15
ENSMUSG00000026825	85.3592	-0.481298	0.27563	-1.74617	0.0807814	0.6126	Dnm1	protein_coding	32308471	32353338	2
ENSMUSG00000094433	13.1776	-1.8709	1.07159	-1.7459	0.0808276	0.6126	Igkv5-43	IG_V_gene	69823355	69823943	6
ENSMUSG00000001524	81.6218	-0.329873	0.189035	-1.74503	0.0809793	0.612716	Gtf2h4	protein_coding	35667730	35673739	17
ENSMUSG00000028931	86.6216	0.291061	0.166802	1.74495	0.0809933	0.612716	Kcnab2	protein_coding	152390742	152477910	4
ENSMUSG00000063626	6.99494	-0.852542	0.488572	-1.74497	0.0809908	0.612716	Unc5d	protein_coding	28646717	29219636	8
ENSMUSG00000021113	144.292	-0.204651	0.117399	-1.74321	0.081297	0.614394	Snapc1	protein_coding	73964481	73988966	12
ENSMUSG00000037151	113.05	-0.255259	0.146426	-1.74327	0.0812872	0.614394	Lrrc20	protein_coding	61475801	61582791	10
ENSMUSG00000043881	180.574	0.193611	0.111084	1.74293	0.0813458	0.614415	Kbtbd7	protein_coding	79426511	79431036	14
ENSMUSG00000063457	2813.77	-0.223543	0.128272	-1.74273	0.0813816	0.614415	Rps15	protein_coding	80292453	80294114	10
ENSMUSG00000053931	955.697	-0.171915	0.0986685	-1.74235	0.0814474	0.614603	Cnn3	protein_coding	121426497	121458207	3
ENSMUSG00000027470	4.82561	-1.97969	1.13654	-1.74185	0.0815347	0.614952	Mylk2	protein_coding	152911352	152923068	2
ENSMUSG00000063286	160.41	0.567494	0.32586	1.74153	0.0815908	0.615066	Gm8995	transcribed_unprocessed_pseudogene	106504239	106511671	7
ENSMUSG00000028834	11.707	-1.33923	0.769315	-1.74081	0.0817168	0.615706	Trim63	protein_coding	134315120	134329629	4
ENSMUSG00000000120	8.49631	-1.03715	0.5963	-1.73931	0.0819807	0.616767	Ngfr	protein_coding	95568818	95587735	11
ENSMUSG00000003810	429.698	0.339495	0.195159	1.73958	0.0819331	0.616767	Mast2	protein_coding	116306762	116464183	4
ENSMUSG00000020169	7.94005	0.797866	0.458727	1.73931	0.0819808	0.616767	Best3	protein_coding	116986314	117025040	10
ENSMUSG00000004032	45.6653	-0.363805	0.209326	-1.73798	0.0822143	0.617777	Gstm5	protein_coding	107895821	107898686	3
ENSMUSG00000028057	312.394	-0.18266	0.105082	-1.73827	0.0821636	0.617777	Rit1	protein_coding	88716838	88731049	3
ENSMUSG00000029840	1717.18	0.191818	0.110388	1.73766	0.0822702	0.617777	Mtpn	protein_coding	35508906	35539888	6
ENSMUSG00000036545	367.567	-0.307343	0.176877	-1.73761	0.0822797	0.617777	Adamts2	protein_coding	50602084	50807573	11
ENSMUSG00000020167	342.621	-0.197974	0.11405	-1.73585	0.08259	0.619487	Tcf3	protein_coding	80409514	80433647	10
ENSMUSG00000027499	249.093	-0.305349	0.175904	-1.73589	0.082584	0.619487	Pkia	protein_coding	7366669	7445366	3
ENSMUSG00000020159	1231.01	0.232365	0.133921	1.7351	0.0827238	0.619871	Gabrp	protein_coding	33550781	33578959	11
ENSMUSG00000020745	1918.58	0.267642	0.154232	1.73532	0.0826842	0.619871	Pafah1b1	protein_coding	74673949	74724670	11
ENSMUSG00000023973	337.281	-0.143663	0.0828636	-1.73373	0.0829668	0.620172	Cnpy3	protein_coding	46735705	46752214	17
ENSMUSG00000028885	33.4615	0.476318	0.27474	1.7337	0.0829706	0.620172	Smpdl3b	protein_coding	132732966	132757252	4
ENSMUSG00000031007	685.504	0.13108	0.0755992	1.73388	0.0829399	0.620172	Atp6ap2	protein_coding	12587801	12617049	X
[truncated: 18,006 more rows]

## Sheet: CB-4 vs Sham-4 - DE
Carbon Black, Day 4 compared to Sham, Day 4 - Differential Gene Expression
Ensembl	baseMean	log2FoldChange	lfcSE	stat	pvalue	padj	Gene name	Gene type	Gene start (bp)	Gene end (bp)	Chromosome/scaffold name
ENSMUSG00000050697	136.062	23.9592	2.75365	8.7009	3.29e-18	4.31e-14	Prkaa1	protein_coding	5143861	5181899	15
ENSMUSG00000029816	190.635	1.8946	0.257604	7.35468	1.91e-13	1.25e-09	Gpnmb	protein_coding	49036546	49070929	6
ENSMUSG00000028238	406.604	1.44099	0.216807	6.64641	3e-11	1.31e-07	Atp6v0d2	protein_coding	19876841	19922605	4
ENSMUSG00000037355	65.5809	21.8875	3.38031	6.475	9.48e-11	3.1e-07	Uvssa	protein_coding	33378549	33419754	5
ENSMUSG00000032279	28.3107	-38.6045	6.34474	-6.0845	1.17e-09	3.06e-06	Idh3a	protein_coding	54586334	54604661	9
ENSMUSG00000018774	307.317	1.25327	0.2103	5.95943	2.53e-09	5.52e-06	Cd68	protein_coding	69664213	69666153	11
ENSMUSG00000079293	453.144	1.4173	0.24914	5.68878	1.28e-08	2.39e-05	Clec7a	polymorphic_pseudogene	129461591	129472779	6
ENSMUSG00000028111	300.085	1.15544	0.205164	5.6318	1.78e-08	2.92e-05	Ctsk	protein_coding	95499256	95509362	3
ENSMUSG00000082035	46.4064	-22.132	4.01725	-5.50924	3.6e-08	5.24e-05	Rpl17-ps8	processed_pseudogene	96484859	96485479	X
ENSMUSG00000030619	39.8883	21.8961	4.00119	5.47239	4.44e-08	5.81e-05	Eed	protein_coding	89954654	89980983	7
ENSMUSG00000030162	105.981	1.51917	0.281588	5.39502	6.85e-08	8.15e-05	Olr1	protein_coding	129485244	129507165	6
ENSMUSG00000018927	1447.76	1.20477	0.225725	5.33734	9.43e-08	8.81e-05	Ccl6	protein_coding	83587882	83593087	11
ENSMUSG00000023032	114.853	-1.83179	0.341909	-5.35753	8.44e-08	8.81e-05	Slc4a8	protein_coding	100761747	100823968	15
ENSMUSG00000075590	256.537	-10.5899	1.98354	-5.33891	9.35e-08	8.81e-05	Nrbp2	protein_coding	76085518	76091627	15
ENSMUSG00000015869	298.144	-0.53498	0.101089	-5.29216	1.21e-07	9.88e-05	Prpsap1	protein_coding	116470845	116494202	11
ENSMUSG00000029191	51.9611	23.5598	4.45145	5.29262	1.21e-07	9.88e-05	Rfc1	protein_coding	65261850	65335670	5
ENSMUSG00000072572	41.1124	1.65718	0.31459	5.26776	1.38e-07	0.000106278	Slc39a2	protein_coding	51892889	51896745	14
ENSMUSG00000021281	327.289	0.984947	0.189468	5.19849	2.01e-07	0.000146027	Tnfaip2	protein_coding	111442469	111455018	12
ENSMUSG00000032068	651.203	0.85749	0.166516	5.14959	2.61e-07	0.00017976	Plet1	protein_coding	50494525	50505482	9
ENSMUSG00000002496	46.1958	22.9865	4.50016	5.10793	3.26e-07	0.000213056	Tsc2	protein_coding	24595816	24632630	17
ENSMUSG00000074272	617.373	0.844881	0.171797	4.9179	8.75e-07	0.000544999	Ceacam1	protein_coding	25461707	25477603	7
ENSMUSG00000025241	692.021	0.630641	0.129517	4.86918	1.12e-06	0.000666427	Fyco1	protein_coding	123789500	123851899	9
ENSMUSG00000054252	871.566	-0.772705	0.160178	-4.82403	1.41e-06	0.000800278	Fgfr3	protein_coding	33721674	33737068	5
ENSMUSG00000026107	266.036	1.16527	0.242253	4.81015	1.51e-06	0.000822145	Nabp1	protein_coding	51465862	51478425	1
ENSMUSG00000089669	159.312	0.686037	0.147683	4.64532	3.4e-06	0.00177693	Tnfsf13	protein_coding	69682846	69685784	11
ENSMUSG00000012350	431.618	0.599789	0.130825	4.58467	4.55e-06	0.00228799	Ehf	protein_coding	103263433	103303278	2
ENSMUSG00000044562	933.094	-0.572712	0.125323	-4.56987	4.88e-06	0.00236477	Rasip1	protein_coding	45627488	45639093	7
ENSMUSG00000015133	910.518	-0.412583	0.0913741	-4.51532	6.32e-06	0.00295401	Lrrk1	protein_coding	66226912	66388350	7
ENSMUSG00000003779	60.3535	2.87697	0.640544	4.49144	7.07e-06	0.00309125	Kif20a	protein_coding	34624613	34633277	18
ENSMUSG00000035638	134.642	1.17483	0.261595	4.49102	7.09e-06	0.00309125	Muc20	protein_coding	32777419	32797435	16
ENSMUSG00000020029	1364.68	0.300121	0.0674763	4.44779	8.68e-06	0.00366143	Nudt4	protein_coding	95547007	95564146	10
ENSMUSG00000017615	1448.8	-0.340396	0.0767909	-4.43276	9.3e-06	0.00380363	Tnfaip1	protein_coding	78522850	78536332	11
ENSMUSG00000001946	1491.53	-0.48329	0.10974	-4.40395	1.06e-05	0.00409032	Esam	protein_coding	37528078	37538319	9
ENSMUSG00000036529	519.887	-0.979403	0.222214	-4.40748	1.05e-05	0.00409032	Sbf1	protein_coding	89288236	89315311	15
ENSMUSG00000038291	1246.56	-0.555311	0.126722	-4.38212	1.18e-05	0.0043933	Snx25	protein_coding	46033261	46152159	8
ENSMUSG00000007891	4612.54	0.665251	0.152577	4.36011	1.3e-05	0.00459656	Ctsd	protein_coding	142375911	142388038	7
ENSMUSG00000042138	61.2447	-1.11441	0.255435	-4.36279	1.28e-05	0.00459656	Msantd2	protein_coding	37489319	37524625	9
ENSMUSG00000024970	87.1704	-0.809381	0.188791	-4.28717	1.81e-05	0.00623045	Spindoc	protein_coding	7354078	7382994	19
ENSMUSG00000005087	1560.09	0.580283	0.136282	4.25797	2.06e-05	0.0067474	Cd44	protein_coding	102811141	102901665	2
ENSMUSG00000020380	270	0.735455	0.172682	4.25902	2.05e-05	0.0067474	Rad50	protein_coding	53649519	53707319	11
ENSMUSG00000027365	621.238	0.657259	0.155159	4.23604	2.27e-05	0.00725945	Trpm7	protein_coding	126791565	126876230	2
ENSMUSG00000029726	398.275	-0.58551	0.138826	-4.21756	2.47e-05	0.00769264	Mepce	protein_coding	137781906	137787655	5
ENSMUSG00000024393	2324.43	-0.944884	0.224816	-4.20293	2.63e-05	0.00784944	Prrc2a	protein_coding	35149076	35164897	17
ENSMUSG00000061436	721.81	0.968086	0.23036	4.2025	2.64e-05	0.00784944	Hipk2	protein_coding	38694390	38876165	6
ENSMUSG00000040520	241.503	0.637273	0.151867	4.19624	2.71e-05	0.00788986	Manea	protein_coding	26324506	26346891	4
ENSMUSG00000078636	74.6253	-21.3085	5.09956	-4.1785	2.93e-05	0.00834572	Gm7336	processed_pseudogene	51746647	51747878	7
ENSMUSG00000029915	47.1946	1.59208	0.382674	4.16041	3.18e-05	0.0088428	Clec5a	protein_coding	40574894	40585821	6
ENSMUSG00000022305	121.826	0.914074	0.221053	4.13508	3.55e-05	0.0096712	Lrp12	protein_coding	39870589	39943994	15
ENSMUSG00000028003	259.608	1.97954	0.480773	4.11741	3.83e-05	0.0102304	Lrat	protein_coding	82892579	82903973	3
ENSMUSG00000026417	1088.7	0.916358	0.224847	4.07548	4.59e-05	0.0120153	Pigr	protein_coding	130826684	130852249	1
ENSMUSG00000029368	28.6409	-3.19613	0.788005	-4.05598	4.99e-05	0.0128072	Alb	protein_coding	90460897	90476602	5
ENSMUSG00000031292	34.4374	1.89765	0.468438	4.05102	5.1e-05	0.0128299	Cdkl5	protein_coding	160771923	160994704	X
ENSMUSG00000002625	47.5813	7.98568	1.98669	4.01959	5.83e-05	0.0141244	Akap8l	protein_coding	32321424	32350607	17
ENSMUSG00000033031	65.4635	1.47374	0.366259	4.02377	5.73e-05	0.0141244	Cip2a	protein_coding	48994185	49019709	16
ENSMUSG00000048327	108.852	1.39158	0.34675	4.0132	5.99e-05	0.0142488	Ckap2l	protein_coding	129268210	129297212	2
ENSMUSG00000026123	1005.48	0.660474	0.165865	3.98199	6.83e-05	0.0159662	Plekhb2	protein_coding	34849976	34879580	1
ENSMUSG00000036352	147.612	-0.704486	0.177529	-3.96828	7.24e-05	0.0166162	Ubac1	protein_coding	25998543	26021747	2
ENSMUSG00000020101	716.794	1.16379	0.294633	3.94997	7.82e-05	0.0173316	Vsir	protein_coding	60346851	60372684	10
ENSMUSG00000048170	495.112	-0.733514	0.18559	-3.95234	7.74e-05	0.0173316	Mcmbp	protein_coding	128696441	128740495	7
ENSMUSG00000042745	568.195	-0.613403	0.155535	-3.94381	8.02e-05	0.0174867	Id1	protein_coding	152736251	152737410	2
ENSMUSG00000000290	672.56	1.01319	0.257708	3.93156	8.44e-05	0.0179414	Itgb2	protein_coding	77530252	77565708	10
ENSMUSG00000022064	68.0685	1.04809	0.266966	3.92593	8.64e-05	0.0179414	Pibf1	protein_coding	99099424	99254493	14
ENSMUSG00000067924	628.645	-0.512548	0.13049	-3.92787	8.57e-05	0.0179414	Rtl8b	protein_coding	53669177	53670408	X
ENSMUSG00000024012	1278.32	-0.367495	0.0937394	-3.92038	8.84e-05	0.0180725	Mtch1	protein_coding	29332072	29347934	17
ENSMUSG00000036853	79.531	1.79057	0.463674	3.8617	0.000112599	0.0226635	Mcoln3	protein_coding	146117450	146141806	3
ENSMUSG00000066362	111.386	9.196	2.38412	3.85719	0.000114698	0.0227364	Rps13-ps1	processed_pseudogene	87047689	87048226	8
ENSMUSG00000030605	1433.48	-0.306457	0.0795784	-3.85101	0.000117633	0.02297	Mfge8	protein_coding	79133768	79149060	7
ENSMUSG00000009575	1129.06	0.617686	0.160562	3.84702	0.000119562	0.0230034	Cbx5	protein_coding	103191544	103239816	15
ENSMUSG00000000958	17.7805	-7.57252	1.98321	-3.81831	0.000134369	0.0230826	Slc7a7	protein_coding	54369442	54417780	14
ENSMUSG00000013662	256.414	1.358	0.356501	3.80926	0.000139381	0.0230826	Atad1	protein_coding	32671638	32739786	19
ENSMUSG00000014444	1207.77	-0.623306	0.162907	-3.82615	0.000130161	0.0230826	Piezo1	protein_coding	122481698	122551329	8
ENSMUSG00000024781	616.931	0.710805	0.186188	3.81767	0.00013472	0.0230826	Lipa	protein_coding	34492318	34527474	19
ENSMUSG00000030435	656.627	-0.436584	0.114171	-3.82396	0.000131324	0.0230826	U2af2	protein_coding	5062143	5079938	7
ENSMUSG00000030789	323.236	0.739868	0.19371	3.81946	0.000133745	0.0230826	Itgax	protein_coding	128129547	128150657	7
ENSMUSG00000033170	387.214	-0.346228	0.0907715	-3.81428	0.000136581	0.0230826	Card10	protein_coding	78775138	78803042	15
ENSMUSG00000038014	1679.73	0.331867	0.0865458	3.83458	0.00012578	0.0230826	Fam120a	protein_coding	48879219	48968017	13
ENSMUSG00000038893	282.52	-0.583925	0.152095	-3.83921	0.000123429	0.0230826	Fam117a	protein_coding	95337018	95381872	11
ENSMUSG00000039844	766.373	-0.380412	0.0998009	-3.81171	0.000138011	0.0230826	Rapgef1	protein_coding	29619720	29740978	2
ENSMUSG00000042298	84.965	-0.69306	0.181673	-3.81488	0.000136251	0.0230826	Ttc19	protein_coding	62281473	62328451	11
ENSMUSG00000002372	284.232	-0.534973	0.140711	-3.80192	0.000143579	0.0234806	Ranbp3	protein_coding	56673294	56711764	17
ENSMUSG00000094065	52.2309	24.098	6.34359	3.7988	0.000145397	0.0234844	Gm21541	protein_coding	41903610	41904743	4
ENSMUSG00000002897	85.8282	1.49422	0.394738	3.78535	0.000153491	0.0238636	Il17ra	protein_coding	120463247	120487559	6
ENSMUSG00000021796	904.511	0.473409	0.125242	3.77994	0.000156866	0.0238636	Bmpr1a	protein_coding	34410734	34503341	14
ENSMUSG00000031375	5762.47	1.02041	0.269761	3.78265	0.00015517	0.0238636	Bgn	protein_coding	73483602	73495933	X
ENSMUSG00000032258	104.959	1.00687	0.266133	3.78333	0.000154745	0.0238636	Lca5	protein_coding	83390293	83441127	9
ENSMUSG00000037235	2219.16	-0.439898	0.11622	-3.78504	0.000153682	0.0238636	Mxd4	protein_coding	34173883	34187720	5
ENSMUSG00000026822	2150.68	0.927381	0.246253	3.76597	0.000165904	0.0249486	Lcn2	protein_coding	32384633	32388252	2
ENSMUSG00000026896	335.797	0.690384	0.184061	3.75085	0.000176239	0.0253733	Ifih1	protein_coding	62595798	62646255	2
ENSMUSG00000026980	200.616	0.738965	0.197031	3.75049	0.000176487	0.0253733	Ly75	protein_coding	60292103	60383303	2
ENSMUSG00000032097	687.754	-1.60358	0.427152	-3.75412	0.000173951	0.0253733	Ddx6	protein_coding	44604892	44640731	9
ENSMUSG00000057409	19.2535	-6.6024	1.75653	-3.75879	0.00017074	0.0253733	Zfp53	protein_coding	21488998	21510473	17
ENSMUSG00000021057	4721.59	0.621722	0.166138	3.7422	0.00018242	0.0256818	Akap5	protein_coding	76324891	76334153	12
ENSMUSG00000058070	569.266	-0.559267	0.149457	-3.742	0.000182558	0.0256818	Eml1	protein_coding	108370957	108539617	12
ENSMUSG00000019699	727.438	0.700828	0.188379	3.72031	0.000198974	0.0271165	Akt3	protein_coding	177020073	177258203	1
ENSMUSG00000029229	278.53	0.693774	0.186441	3.72115	0.000198317	0.0271165	Chic2	protein_coding	74997988	75044774	5
ENSMUSG00000029571	1057.3	0.693321	0.186184	3.72384	0.000196216	0.0271165	Tmem106b	protein_coding	13069759	13089269	6
ENSMUSG00000029071	401.77	-0.427625	0.115227	-3.71116	0.000206313	0.0272851	Dvl1	protein_coding	155847402	155859303	4
ENSMUSG00000035929	1123.56	-0.618358	0.16663	-3.71097	0.000206469	0.0272851	H2-Q4	protein_coding	35379617	35385290	17
ENSMUSG00000040522	45.2614	2.27192	0.611793	3.71354	0.000204379	0.0272851	Tlr8	protein_coding	167242696	167264329	X
ENSMUSG00000025326	164.389	1.06574	0.288902	3.68893	0.0002252	0.029463	Ube3a	protein_coding	59228750	59311536	7
ENSMUSG00000034165	1021.86	-0.457302	0.124248	-3.68057	0.000232713	0.0301444	Ccnd3	protein_coding	47505051	47599691	17
ENSMUSG00000022105	366.397	0.568396	0.155198	3.6624	0.000249864	0.0310612	Rb1	protein_coding	73183673	73325822	14
ENSMUSG00000022313	116.91	-1.02732	0.280645	-3.66056	0.000251661	0.0310612	Utp23	protein_coding	51877429	51884614	15
ENSMUSG00000024787	130.359	-0.684123	0.186742	-3.66347	0.000248822	0.0310612	Snx15	protein_coding	6119399	6128304	19
ENSMUSG00000072674	425.603	-0.621534	0.169626	-3.66414	0.000248175	0.0310612	Plac9b	protein_coding	26167405	26182480	14
ENSMUSG00000089847	157.371	-0.996978	0.272143	-3.66343	0.000248857	0.0310612	Timm10b	protein_coding	105640056	105643637	7
ENSMUSG00000001065	154.077	-0.68292	0.186912	-3.6537	0.000258491	0.031606	Zfp276	protein_coding	123254195	123269745	8
ENSMUSG00000006024	527.261	-0.408127	0.111821	-3.64983	0.000262416	0.0317888	Napa	protein_coding	16098458	16117975	7
ENSMUSG00000025429	55.0963	1.09571	0.301269	3.63697	0.000275864	0.0325147	Pstpip2	protein_coding	77789914	77882879	18
ENSMUSG00000030096	1683.36	0.433435	0.119154	3.63761	0.000275179	0.0325147	Slc6a6	protein_coding	91684053	91759066	6
ENSMUSG00000031431	2159.04	-0.682497	0.187504	-3.63991	0.000272735	0.0325147	Tsc22d3	protein_coding	140539528	140600659	X
ENSMUSG00000070873	67.2068	0.964898	0.265529	3.63387	0.000279206	0.0326147	Lilra5	protein_coding	4237754	4243463	7
ENSMUSG00000014748	676.525	-0.290452	0.0799904	-3.63109	0.000282229	0.0326761	Tex261	protein_coding	83768885	83775813	6
ENSMUSG00000027404	837.147	-0.390488	0.10764	-3.62772	0.000285939	0.0328153	Snrpb	protein_coding	130171414	130179403	2
ENSMUSG00000039231	148.939	-0.586629	0.161914	-3.62309	0.000291101	0.0331172	Suv39h1	protein_coding	8061171	8074760	X
ENSMUSG00000002803	19.3428	-19.1639	5.30428	-3.61291	0.00030278	0.033857	Btbd6	protein_coding	112976482	112978945	12
ENSMUSG00000029038	358.573	0.356899	0.0989019	3.60862	0.000307835	0.0341305	Ssu72	protein_coding	155704800	155733879	4
ENSMUSG00000017715	699.097	-0.424912	0.118117	-3.59737	0.000321449	0.0344936	Pgs1	protein_coding	117986292	118024011	11
ENSMUSG00000029321	127.105	-0.637786	0.176994	-3.60343	0.000314049	0.0344936	Slc10a6	protein_coding	103605711	103629403	5
ENSMUSG00000062078	1426.5	0.830895	0.230983	3.5972	0.000321656	0.0344936	Qk	protein_coding	10202601	10319854	17
ENSMUSG00000079057	434.285	0.302458	0.0840263	3.59956	0.000318752	0.0344936	Cyp4v3	protein_coding	45304944	45333216	8
ENSMUSG00000023051	136.919	-0.566564	0.158157	-3.58229	0.000340594	0.0345331	Tarbp2	protein_coding	102518192	102523676	15
ENSMUSG00000023349	131.442	1.0063	0.281063	3.58035	0.00034314	0.0345331	Clec4n	protein_coding	123229843	123247021	6
ENSMUSG00000025538	91.5879	-0.586297	0.163219	-3.59209	0.000328033	0.0345331	Sumf2	protein_coding	129846986	129864050	5
ENSMUSG00000026786	200.853	0.858972	0.239176	3.59138	0.000328933	0.0345331	Apbb1ip	protein_coding	22774094	22875653	2
ENSMUSG00000027931	1166.39	-0.399001	0.111348	-3.58337	0.000339184	0.0345331	Npr1	protein_coding	90450591	90465866	3
ENSMUSG00000032536	299.372	-0.910422	0.253841	-3.58658	0.00033505	0.0345331	Trak1	protein_coding	121297502	121474918	9
ENSMUSG00000038550	62.1212	-1.10531	0.308346	-3.58463	0.000337556	0.0345331	Ciart	protein_coding	95878503	95882251	3
ENSMUSG00000071172	1634.73	-0.382651	0.106599	-3.58962	0.000331156	0.0345331	Srsf3	protein_coding	29032628	29043373	17
ENSMUSG00000030805	376.654	-0.480073	0.134214	-3.57691	0.00034768	0.0347228	Stx4a	protein_coding	127824294	127849019	7
ENSMUSG00000035311	535.053	0.720937	0.201675	3.57475	0.000350557	0.034745	Gnptab	protein_coding	88379132	88447329	10
ENSMUSG00000003500	903.156	-0.397795	0.11167	-3.56224	0.000367711	0.0361711	Impdh1	protein_coding	29200434	29216364	6
ENSMUSG00000029319	257.216	-0.436845	0.122733	-3.5593	0.00037184	0.0363043	Coq2	protein_coding	100654723	100675140	5
ENSMUSG00000037370	54.2293	0.922295	0.259302	3.55684	0.000375348	0.0363754	Enpp1	protein_coding	24637914	24712159	10
ENSMUSG00000000489	741.892	-0.334493	0.0941845	-3.55147	0.000383087	0.0366178	Pdgfb	protein_coding	79995874	80014977	15
ENSMUSG00000034936	377.245	-0.836861	0.235661	-3.55112	0.000383592	0.0366178	Arl4d	protein_coding	101665541	101667832	11
ENSMUSG00000061815	29.7885	1.34774	0.379719	3.54931	0.000386246	0.0366178	Rufy4	protein_coding	74125541	74148223	1
ENSMUSG00000096271	134.525	-10.5542	2.97895	-3.54292	0.000395725	0.0372466	Ccl21b	protein_coding	211325	212455	GL456350.1
ENSMUSG00000027162	993.019	0.412594	0.116623	3.53785	0.000403402	0.0376979	Lin7c	protein_coding	109890853	109901003	2
ENSMUSG00000042099	644.556	-0.740905	0.209747	-3.53238	0.000411844	0.0379448	Kank3	protein_coding	33810519	33822918	17
ENSMUSG00000061979	89.5094	-0.690741	0.19548	-3.53357	0.000409993	0.0379448	Rcc1l	protein_coding	134148054	134176774	5
ENSMUSG00000040524	518.07	0.646776	0.183496	3.52475	0.000423884	0.0385117	Zfp609	protein_coding	65692391	65827564	9
ENSMUSG00000058318	396.721	0.971292	0.275434	3.5264	0.000421243	0.0385117	Phf21a	protein_coding	92093117	92364666	2
ENSMUSG00000024528	79.9278	0.594622	0.168925	3.52004	0.000431482	0.0389316	Srfbp1	protein_coding	52465693	52491931	18
ENSMUSG00000040521	84.5674	-0.786643	0.22364	-3.51745	0.000435718	0.0390445	Tsfm	protein_coding	127011572	127030840	10
ENSMUSG00000030983	328.935	-0.350644	0.100034	-3.50525	0.000456187	0.0400556	Bccip	protein_coding	133709333	133721145	7
ENSMUSG00000032299	96.2526	-0.794698	0.226693	-3.50561	0.000455561	0.0400556	Commd4	protein_coding	57155035	57158331	9
ENSMUSG00000034412	233.548	-0.607578	0.173224	-3.50748	0.000452376	0.0400556	Tbc1d10a	protein_coding	4186789	4215505	11
ENSMUSG00000021411	1118.25	-0.495935	0.141664	-3.50079	0.000463882	0.0401918	Pxdc1	protein_coding	34627834	34653486	13
ENSMUSG00000034868	1379.85	0.564072	0.161048	3.5025	0.000460915	0.0401918	Myl12b	protein_coding	70973133	70990890	17
ENSMUSG00000033705	568.284	-0.667149	0.19087	-3.49531	0.000473504	0.0404892	Stard9	protein_coding	120629121	120731895	2
ENSMUSG00000036526	98.858	1.31525	0.376249	3.4957	0.000472827	0.0404892	Card11	protein_coding	140872990	141000582	5
ENSMUSG00000007039	394.818	-0.556442	0.159512	-3.48839	0.00048593	0.0404894	Ddah2	protein_coding	35059035	35062095	17
ENSMUSG00000015653	279.566	0.601484	0.172348	3.48994	0.000483127	0.0404894	Steap2	protein_coding	5664829	5694578	5
ENSMUSG00000021461	133.864	-0.772191	0.221153	-3.49166	0.000480035	0.0404894	Fancc	protein_coding	63285043	63497278	13
ENSMUSG00000024571	456.62	-0.374516	0.107405	-3.48693	0.000488591	0.0404894	Gm16286	protein_coding	80206765	80212741	18
ENSMUSG00000072704	826.81	0.385643	0.110603	3.48672	0.00048898	0.0404894	Smim10l1	protein_coding	133104909	133110899	6
ENSMUSG00000000538	580.854	-0.335745	0.0971376	-3.45639	0.000547463	0.0411696	Tom1l2	protein_coding	60226714	60352905	11
ENSMUSG00000017929	314.696	0.742117	0.214292	3.46311	0.000533975	0.0411696	B4galt5	protein_coding	167298444	167349183	2
ENSMUSG00000022811	560.518	0.539941	0.15571	3.46762	0.000525098	0.0411696	Zfp148	protein_coding	33380836	33504363	16
ENSMUSG00000024283	795.654	0.971438	0.281119	3.45561	0.00054904	0.0411696	Wac	protein_coding	7868832	7929028	18
ENSMUSG00000026471	262.867	0.440593	0.126988	3.46957	0.00052129	0.0411696	Mr1	protein_coding	155127277	155146814	1
ENSMUSG00000028378	497.823	-0.48427	0.139908	-3.46134	0.000537487	0.0411696	Ptgr1	protein_coding	58965439	58987119	4
ENSMUSG00000031666	474.738	0.848998	0.245134	3.46341	0.000533383	0.0411696	Rbl2	protein_coding	91070057	91123844	8
ENSMUSG00000035585	322.489	-0.505812	0.145601	-3.47397	0.000512824	0.0411696	Tsen34	protein_coding	3692863	3701024	7
ENSMUSG00000035953	260.936	-0.591115	0.171031	-3.45619	0.000547869	0.0411696	Pip4p1	protein_coding	50926068	50930856	14
ENSMUSG00000038773	467.652	0.52739	0.152654	3.45481	0.000550691	0.0411696	Kdm3b	protein_coding	34777047	34838660	18
ENSMUSG00000039977	107.16	1.1185	0.321781	3.47597	0.000509004	0.0411696	Deup1	protein_coding	15559864	15627933	9
ENSMUSG00000039989	215.765	0.723701	0.208368	3.47318	0.000514321	0.0411696	Cbx4	protein_coding	119077573	119086221	11
ENSMUSG00000046985	368.277	1.49917	0.433215	3.46058	0.000539017	0.0411696	Tapt1	protein_coding	44175154	44226626	5
ENSMUSG00000058440	210.027	-0.466964	0.134633	-3.46841	0.000523547	0.0411696	Nrf1	protein_coding	30047988	30153458	6
ENSMUSG00000073468	188.743	-0.592874	0.171571	-3.45557	0.00054914	0.0411696	Sft2d1	protein_coding	8311102	8327442	17
ENSMUSG00000074506	21.5399	7.86462	2.27101	3.46304	0.000534103	0.0411696	Gm10705	processed_pseudogene	87207545	87208005	3
ENSMUSG00000079445	78.7483	0.828317	0.238008	3.4802	0.000501031	0.0411696	B3gnt7	protein_coding	86302832	86307305	1
ENSMUSG00000086040	154.866	0.800038	0.231768	3.4519	0.000556657	0.0413792	Wipf3	protein_coding	54429603	54503768	6
ENSMUSG00000000631	1261.62	0.665064	0.193108	3.444	0.000573167	0.0421278	Myo18a	protein_coding	77763246	77865980	11
ENSMUSG00000035437	459.262	0.677028	0.196569	3.44423	0.000572693	0.0421278	Rabgap1	protein_coding	37443279	37566454	2
ENSMUSG00000010751	63.3725	-0.764446	0.222561	-3.43477	0.00059305	0.0433457	Tnfrsf22	protein_coding	143634806	143649661	7
ENSMUSG00000000794	112.325	1.1038	0.321866	3.42937	0.00060498	0.0434887	Kcnn3	protein_coding	89520164	89675132	3
ENSMUSG00000022010	2067.76	-0.42083	0.122648	-3.4312	0.000600914	0.0434887	Tsc22d1	protein_coding	76414961	76507765	14
ENSMUSG00000032423	1151.48	0.530821	0.15477	3.42975	0.000604134	0.0434887	Syncrip	protein_coding	88447009	88482574	9
ENSMUSG00000028540	50.4457	-0.88829	0.259331	-3.42531	0.000614104	0.0439034	Dph2	protein_coding	117888643	117892032	4
ENSMUSG00000016253	245.541	-0.505136	0.147782	-3.41811	0.000630577	0.0439195	Nelfcd	protein_coding	174415804	174427502	2
ENSMUSG00000026269	797.661	-0.315036	0.0920997	-3.4206	0.000624823	0.0439195	Rnpepl1	protein_coding	92910783	92924384	1
ENSMUSG00000031770	1390.12	-0.380473	0.111366	-3.41643	0.000634471	0.0439195	Herpud1	protein_coding	94386438	94395377	8
ENSMUSG00000040606	328.781	0.582586	0.170169	3.42357	0.000618053	0.0439195	Kazn	protein_coding	142102390	142239401	4
ENSMUSG00000046805	1518.04	0.780467	0.228183	3.42036	0.000625394	0.0439195	Mpeg1	protein_coding	12460779	12465283	19
ENSMUSG00000066324	973.337	0.322004	0.0942203	3.41756	0.000631851	0.0439195	Impad1	protein_coding	4762484	4793355	4
ENSMUSG00000020100	164.457	0.748567	0.219215	3.41476	0.000638383	0.0439577	Slc29a3	protein_coding	60712072	60752794	10
ENSMUSG00000036943	537.707	0.59308	0.173858	3.41129	0.000646561	0.0442877	Rab8b	protein_coding	66843664	66919687	9
ENSMUSG00000032557	391.843	-0.394348	0.115814	-3.40503	0.00066158	0.0450805	Uba5	protein_coding	104046599	104063134	9
ENSMUSG00000055670	221.565	-0.988241	0.290436	-3.40261	0.00066745	0.0452448	Zzef1	protein_coding	72796226	72927120	11
ENSMUSG00000005198	1321.59	0.847258	0.249567	3.39492	0.000686496	0.046296	Polr2a	protein_coding	69733997	69758637	11
ENSMUSG00000019951	727.084	0.359915	0.106159	3.39033	0.00069809	0.0465007	Uhrf1bp1l	protein_coding	89744991	89819871	10
ENSMUSG00000031095	298.425	0.57391	0.169389	3.38811	0.000703749	0.0465007	Cul4b	protein_coding	38533274	38576196	X
ENSMUSG00000037096	23.8574	8.12391	2.39679	3.3895	0.000700195	0.0465007	Gm9762	processed_pseudogene	78966356	78966799	3
ENSMUSG00000038147	215.386	0.709762	0.209248	3.39197	0.00069393	0.0465007	Cd84	protein_coding	171839697	171890718	1
ENSMUSG00000103567	41.582	1.11559	0.32954	3.3853	0.000710997	0.0467436	Pcdhga5	protein_coding	37694380	37841873	18
ENSMUSG00000048154	1099.52	-0.492561	0.14593	-3.37533	0.000737279	0.0482291	Kmt2d	protein_coding	98831669	98871204	15
ENSMUSG00000021556	563.422	0.362368	0.107418	3.37343	0.000742375	0.0483209	Golm1	protein_coding	59634626	59675811	13
ENSMUSG00000066735	86.6353	1.74533	0.518164	3.3683	0.000756322	0.0489849	Vkorc1l1	protein_coding	129941970	129986692	5
ENSMUSG00000062866	1347.27	0.585531	0.173982	3.36547	0.000764128	0.0492467	Phactr2	protein_coding	13207717	13474412	10
ENSMUSG00000022125	390.83	0.421067	0.125263	3.36145	0.000775336	0.0492701	Cln5	protein_coding	103070216	103077628	14
ENSMUSG00000031176	1058.67	0.58717	0.174755	3.35995	0.000779554	0.0492701	Dynlt3	protein_coding	9654267	9663003	X
ENSMUSG00000039952	3561.73	0.601616	0.179007	3.36085	0.000777032	0.0492701	Dag1	protein_coding	108204634	108263958	9
ENSMUSG00000098188	389.59	0.434228	0.129174	3.36158	0.000774992	0.0492701	Sowahc	protein_coding	59221953	59226434	10
ENSMUSG00000041488	432.514	-0.516478	0.153818	-3.35771	0.000785898	0.0494322	Stx3	protein_coding	11775118	11819403	19
ENSMUSG00000019818	2397.08	0.328686	0.0979768	3.35474	0.000794409	0.0494917	Cd164	protein_coding	41519414	41531048	10
ENSMUSG00000022636	4281.28	0.603013	0.17973	3.3551	0.000793364	0.0494917	Alcam	protein_coding	52248996	52454074	16
ENSMUSG00000063894	194.767	0.537659	0.16054	3.34907	0.000810824	0.0502749	Zkscan8	protein_coding	21513222	21531120	13
ENSMUSG00000021929	422.26	0.454599	0.135926	3.34447	0.000824406	0.050485	Kpna3	protein_coding	61365211	61439874	14
ENSMUSG00000046671	811.112	-0.289024	0.0864639	-3.34271	0.000829647	0.050485	Mtfr1l	protein_coding	134525550	134535387	4
ENSMUSG00000055148	1372.67	-0.763157	0.228298	-3.34282	0.000829329	0.050485	Klf2	protein_coding	72319033	72321656	8
ENSMUSG00000055320	1762	0.413766	0.123721	3.34435	0.000824765	0.050485	Tead1	protein_coding	112679318	112906807	7
ENSMUSG00000020077	681.605	0.736648	0.220645	3.33862	0.00084196	0.050997	Srgn	protein_coding	62493833	62527451	10
ENSMUSG00000003037	565.662	0.994662	0.299276	3.32356	0.000888755	0.0523002	Rab8a	protein_coding	72161200	72183904	8
ENSMUSG00000006818	660.234	0.324087	0.0973434	3.32931	0.0008706	0.0523002	Sod2	protein_coding	13006846	13040063	17
ENSMUSG00000025017	298.017	0.736726	0.22167	3.32352	0.000888883	0.0523002	Pik3ap1	protein_coding	41272377	41385102	19
ENSMUSG00000030706	271.616	-0.400109	0.120416	-3.32272	0.000891458	0.0523002	Mrpl48	protein_coding	100545751	100608301	7
ENSMUSG00000037339	179.743	-0.563324	0.169266	-3.32805	0.000874567	0.0523002	Fam53a	protein_coding	33600347	33629635	5
ENSMUSG00000044037	693.441	-0.476916	0.143439	-3.32487	0.000884603	0.0523002	Als2cl	protein_coding	110879870	110900530	9
ENSMUSG00000078773	19.4066	2.34006	0.703227	3.3276	0.000875966	0.0523002	Rad54b	protein_coding	11558922	11615805	4
ENSMUSG00000010067	351.669	-0.542488	0.163499	-3.31799	0.000906674	0.0527201	Rassf1	protein_coding	107551555	107562267	9
ENSMUSG00000024563	384.612	0.577529	0.174015	3.31885	0.000903881	0.0527201	Smad2	protein_coding	76241580	76310963	18
ENSMUSG00000029126	247.316	-0.53234	0.160655	-3.31356	0.00092118	0.0533265	Nsg1	protein_coding	38137192	38159907	5
ENSMUSG00000036561	111.72	0.690067	0.208419	3.31096	0.000929752	0.0535857	Ppp6r2	protein_coding	89211553	89287010	15
ENSMUSG00000010045	248.968	-0.340105	0.102832	-3.3074	0.000941656	0.0540337	Tmem115	protein_coding	107533945	107538673	9
ENSMUSG00000020864	1476.52	0.418382	0.126608	3.30456	0.000951246	0.0541094	Ankrd40	protein_coding	94328001	94341841	11
ENSMUSG00000028779	393.208	-0.383686	0.116074	-3.30554	0.000947923	0.0541094	Pef1	protein_coding	130102558	130128135	4
ENSMUSG00000006299	830.268	-0.330992	0.100325	-3.29918	0.000969667	0.054211	Aamp	protein_coding	74279840	74284738	1
ENSMUSG00000006800	428.773	0.521785	0.158306	3.29604	0.000980568	0.054211	Sulf2	protein_coding	166073089	166155663	2
ENSMUSG00000021870	892.532	0.614144	0.185957	3.30261	0.000957882	0.054211	Slmap	protein_coding	26413168	26534931	14
ENSMUSG00000022808	351.882	0.62022	0.188156	3.2963	0.000979658	0.054211	Snx4	protein_coding	33251442	33300269	16
ENSMUSG00000029504	112.82	-1.31833	0.399798	-3.29748	0.000975555	0.054211	Ddx51	protein_coding	110653451	110660496	5
ENSMUSG00000032515	244.753	-0.96171	0.291814	-3.29562	0.000982038	0.054211	Csrnp1	protein_coding	119971163	119984658	9
ENSMUSG00000041936	1998.24	-0.340741	0.103296	-3.29868	0.000971397	0.054211	Agrn	protein_coding	156165290	156197488	4
ENSMUSG00000054046	54.4478	0.992038	0.301366	3.2918	0.000995473	0.0543821	Klk13	protein_coding	43712567	43727534	7
ENSMUSG00000060090	314.141	0.447429	0.135875	3.29295	0.000991432	0.0543821	Rp2	protein_coding	20364481	20405653	X
ENSMUSG00000090862	1663.05	-0.567585	0.172455	-3.2912	0.000997607	0.0543821	Rps13	protein_coding	116331505	116334195	7
ENSMUSG00000002393	338.568	-0.413586	0.125711	-3.28997	0.00100199	0.0543944	Nr2f6	protein_coding	71374123	71381960	8
ENSMUSG00000009293	370.271	-0.344515	0.104846	-3.2859	0.00101656	0.0549571	Ube2g2	protein_coding	77622275	77645993	10
ENSMUSG00000047832	31.6492	2.12444	0.647626	3.28035	0.00103679	0.0555917	Cdca4	protein_coding	112820229	112829423	12
ENSMUSG00000048222	557.039	0.359538	0.109566	3.28146	0.0010327	0.0555917	Mfap1b	protein_coding	121460235	121474067	2
ENSMUSG00000037111	807.628	0.391425	0.119437	3.27723	0.0010483	0.0559791	Setd7	protein_coding	51515319	51560879	3
ENSMUSG00000039990	181.825	-0.733957	0.224117	-3.27489	0.00105703	0.0560839	Edrf1	protein_coding	133637543	133672971	7
ENSMUSG00000054364	1580.32	-0.47056	0.143709	-3.27441	0.00105883	0.0560839	Rhob	protein_coding	8497661	8500009	12
ENSMUSG00000033417	482.958	0.497036	0.151973	3.27056	0.00107334	0.0566231	Cacul1	protein_coding	60524696	60581025	19
ENSMUSG00000016534	2658.84	0.372221	0.113914	3.26756	0.00108479	0.0568783	Lamp2	protein_coding	38401357	38456454	X
ENSMUSG00000025369	1166.12	0.396161	0.121261	3.26702	0.00108687	0.0568783	Smarcc2	protein_coding	128459248	128490482	10
ENSMUSG00000018169	187.836	-0.549596	0.168308	-3.26543	0.001093	0.0569707	Mfng	protein_coding	78755882	78773475	15
ENSMUSG00000026942	199.817	-0.46407	0.142248	-3.26239	0.00110475	0.0571283	Traf2	protein_coding	25517982	25546940	2
ENSMUSG00000042251	41.5456	1.73315	0.531147	3.26303	0.0011023	0.0571283	Pm20d1	protein_coding	131797381	131821473	1
ENSMUSG00000009630	664.546	-0.269277	0.0827902	-3.25252	0.00114385	0.0573369	Ppp2cb	protein_coding	33599625	33619441	8
ENSMUSG00000015340	683.941	0.588856	0.181041	3.25261	0.00114352	0.0573369	Cybb	protein_coding	9435252	9487771	X
ENSMUSG00000026484	244.004	0.469414	0.144238	3.25443	0.0011362	0.0573369	Rnf2	protein_coding	151458004	151500955	1
ENSMUSG00000036093	1135.18	0.417181	0.12826	3.25262	0.00114347	0.0573369	Arl5a	protein_coding	52397951	52424901	2
ENSMUSG00000040725	216.38	2.33933	0.719054	3.25335	0.00114055	0.0573369	Hnrnpul1	protein_coding	25721165	25754757	7
ENSMUSG00000041849	150.289	0.791789	0.242879	3.26001	0.00111407	0.0573369	Card6	protein_coding	5095981	5108539	15
ENSMUSG00000043391	496.859	0.455137	0.139803	3.25555	0.00113174	0.0573369	2510009E07Rik	protein_coding	21649045	21694665	16
ENSMUSG00000075470	440.913	1.81593	0.557216	3.25893	0.00111831	0.0573369	Alg10b	protein_coding	90224311	90233471	15
ENSMUSG00000042572	358.224	-0.292149	0.0899106	-3.24933	0.00115676	0.0577631	Ube2q1	protein_coding	89773616	89784000	3
ENSMUSG00000022757	417.309	0.394065	0.121327	3.24796	0.00116237	0.0578226	Tfg	protein_coding	56690332	56717450	16
ENSMUSG00000073411	6562.14	-0.3617	0.11149	-3.24422	0.00117771	0.0583635	H2-D1	protein_coding	35262730	35267499	17
ENSMUSG00000038122	147.323	0.47016	0.144972	3.2431	0.00118237	0.0583734	Tbc1d32	protein_coding	56014293	56228689	10
ENSMUSG00000038943	131.456	1.17151	0.361694	3.23896	0.00119965	0.059004	Prc1	protein_coding	80294450	80316259	7
ENSMUSG00000033285	204.975	-0.880513	0.272489	-3.23137	0.00123196	0.0603662	Wdr3	protein_coding	100138180	100162407	3
ENSMUSG00000024544	122.959	0.875512	0.271244	3.22776	0.00124762	0.0608878	Ldlrad4	protein_coding	67933257	68268630	18
ENSMUSG00000067212	908.797	-0.499681	0.154854	-3.22678	0.00125191	0.0608878	H2-T23	protein_coding	36029773	36032855	17
ENSMUSG00000025511	351.14	-0.592706	0.18383	-3.22421	0.00126321	0.0610228	Tspan4	protein_coding	141475240	141493427	7
ENSMUSG00000063410	508.293	0.576125	0.178697	3.22403	0.00126402	0.0610228	Stk24	protein_coding	121286343	121380011	14
ENSMUSG00000021265	60.2943	-0.69229	0.214863	-3.22201	0.00127294	0.0612276	Slc25a29	protein_coding	108825873	108835883	12
ENSMUSG00000045098	654.046	0.395118	0.122729	3.21942	0.00128448	0.0615565	Kmt5b	protein_coding	3767421	3818303	19
ENSMUSG00000021114	339.332	0.608103	0.189332	3.21184	0.00131887	0.0625172	Atp6v1d	protein_coding	78840725	78861638	12
ENSMUSG00000059070	1967.68	-0.517988	0.1612	-3.21333	0.00131207	0.0625172	Rpl18	protein_coding	45715457	45720836	7
ENSMUSG00000060227	827.275	0.785197	0.244395	3.21282	0.00131438	0.0625172	Casc4	protein_coding	121866970	121936220	2
ENSMUSG00000020368	3473.31	0.480743	0.149767	3.20995	0.0013276	0.0626894	Canx	protein_coding	50293961	50325673	11
ENSMUSG00000022403	1230.6	0.852721	0.26573	3.20898	0.00133208	0.0626894	St13	protein_coding	81363669	81400077	15
ENSMUSG00000044876	139.752	-0.812666	0.253681	-3.20349	0.00135772	0.0636669	Zfp444	protein_coding	6172226	6193811	7
ENSMUSG00000008384	209.61	-0.596261	0.186193	-3.20239	0.00136295	0.0636837	Sertad1	protein_coding	27486910	27490316	7
ENSMUSG00000026655	636.669	0.58387	0.182539	3.1986	0.00138097	0.064068	Fam107b	protein_coding	3570488	3782142	2
ENSMUSG00000031328	4494.01	-0.374654	0.117111	-3.19913	0.00137841	0.064068	Flna	protein_coding	74223461	74249820	X
ENSMUSG00000038642	1294.31	0.619374	0.193734	3.19703	0.0013885	0.06419	Ctss	protein_coding	95526786	95556403	3
ENSMUSG00000009628	118.203	0.790562	0.247368	3.19589	0.001394	0.064217	Tex15	protein_coding	33516738	33585582	8
ENSMUSG00000022957	396.939	0.944052	0.29549	3.19487	0.00139894	0.0642187	Itsn1	protein_coding	91729281	91920597	16
ENSMUSG00000038400	577.102	0.811916	0.254343	3.19221	0.00141188	0.0645861	Pmepa1	protein_coding	173224458	173276533	2
ENSMUSG00000030697	380.559	-0.513267	0.160969	-3.1886	0.00142962	0.0651696	Ppp4c	protein_coding	126785866	126792496	7
ENSMUSG00000003032	1572.07	-0.647785	0.203346	-3.18564	0.00144436	0.0656131	Klf4	protein_coding	55527143	55532466	4
ENSMUSG00000008976	417.839	0.778683	0.244803	3.18086	0.00146839	0.0660872	Gabpa	protein_coding	84834925	84863779	16
ENSMUSG00000024537	98.0726	-0.628905	0.197735	-3.18055	0.00146995	0.0660872	Psmg2	protein_coding	67641599	67654162	18
ENSMUSG00000046791	143.94	-0.590428	0.185627	-3.18073	0.00146905	0.0660872	Riox1	protein_coding	83950608	83952951	12
ENSMUSG00000019428	1053.74	-0.385315	0.121214	-3.1788	0.00147887	0.0661752	Fkbp8	protein_coding	70527724	70535328	8
ENSMUSG00000034312	564.338	1.61955	0.509585	3.17818	0.00148203	0.0661752	Iqsec1	protein_coding	90656088	90988685	6
ENSMUSG00000034361	88.0267	0.703415	0.221496	3.17575	0.00149448	0.0665044	Cpne2	protein_coding	94532990	94570531	8
ENSMUSG00000031283	132.969	0.548044	0.172648	3.17434	0.00150179	0.0666031	Chrdl1	protein_coding	143285674	143394262	X
ENSMUSG00000028884	104.109	-0.630769	0.199012	-3.16951	0.00152698	0.0670385	Rpa2	protein_coding	132768332	132778752	4
ENSMUSG00000041633	143.743	0.542169	0.171014	3.17032	0.00152269	0.0670385	Kctd12b	protein_coding	153685154	153696391	X
ENSMUSG00000079557	535.52	-0.401541	0.126617	-3.17131	0.00151753	0.0670385	2020-03-02	protein_coding	33685692	33718670	17
ENSMUSG00000035704	83.7136	-0.822977	0.25996	-3.16579	0.00154665	0.0676749	Alg8	protein_coding	97371606	97392185	7
ENSMUSG00000013465	521.849	-0.241288	0.0763371	-3.16082	0.00157324	0.0685901	Nelfb	protein_coding	25199712	25211489	2
ENSMUSG00000020634	438.489	0.643591	0.203672	3.15993	0.00157805	0.0685901	Ubxn2a	protein_coding	4879032	4907705	12
ENSMUSG00000045551	101.654	0.917647	0.290515	3.1587	0.00158476	0.0686538	Fpr1	protein_coding	17876471	17883940	17
ENSMUSG00000005410	55.4724	1.71191	0.542639	3.15478	0.0016062	0.0691249	Mcm5	protein_coding	75109569	75128439	8
ENSMUSG00000038188	268.325	-0.537273	0.170277	-3.15529	0.0016034	0.0691249	Scarf1	protein_coding	75513540	75526582	11
ENSMUSG00000020288	257.973	-0.752143	0.238594	-3.15239	0.00161939	0.0691435	Ahsa2	protein_coding	23487882	23498030	11
ENSMUSG00000028719	698.513	0.707344	0.224423	3.15183	0.00162249	0.0691435	Cmpk1	protein_coding	114959336	114987241	4
ENSMUSG00000038446	257.886	0.442672	0.14041	3.15272	0.00161757	0.0691435	Cdc40	protein_coding	40831621	40883311	10
ENSMUSG00000015363	386.73	-0.378088	0.120163	-3.14646	0.00165257	0.0695299	Trabd	protein_coding	89075124	89087077	15
ENSMUSG00000024942	556.778	0.270865	0.0860558	3.14756	0.00164642	0.0695299	Capn1	protein_coding	5988545	6015897	19
ENSMUSG00000026781	683.881	0.324932	0.10327	3.14642	0.00165282	0.0695299	Acbd5	protein_coding	23068167	23115558	2
ENSMUSG00000073490	93.8812	1.03958	0.330134	3.14896	0.00163853	0.0695299	Ifi207	protein_coding	173723427	173741747	1
ENSMUSG00000099481	98.4409	-0.753995	0.240078	-3.14063	0.00168587	0.0706931	Xndc1	protein_coding	102065511	102083765	7
ENSMUSG00000031910	16.6552	1.3488	0.430079	3.13616	0.00171177	0.0715499	Has3	protein_coding	106870242	106884566	8
ENSMUSG00000021987	660.664	0.890353	0.284485	3.12969	0.00174988	0.0722255	Mtmr6	protein_coding	60265228	60302370	14
ENSMUSG00000024098	1469.01	0.31399	0.100281	3.13111	0.00174149	0.0722255	Twsg1	protein_coding	65921972	65951226	17
ENSMUSG00000036442	195.002	-0.391182	0.124991	-3.12967	0.00175002	0.0722255	Thap11	protein_coding	105855132	105856950	8
ENSMUSG00000061607	339.295	0.529197	0.169015	3.13106	0.00174175	0.0722255	Mdc1	protein_coding	35841515	35859670	17
ENSMUSG00000020109	353.524	0.40862	0.130846	3.12291	0.00179075	0.0732136	Dnajb12	protein_coding	59879556	59899302	10
ENSMUSG00000031592	606.08	0.391797	0.125443	3.1233	0.00178835	0.0732136	Pcm1	protein_coding	41239752	41332344	8
ENSMUSG00000046329	541.76	0.514036	0.164528	3.1243	0.00178231	0.0732136	Slc25a23	protein_coding	57043711	57059863	17
ENSMUSG00000042406	1134.44	-0.458826	0.146984	-3.12162	0.00179862	0.0733063	Atf4	protein_coding	80255184	80257541	15
ENSMUSG00000016995	562.678	-0.571605	0.183389	-3.1169	0.00182761	0.0738436	Matn4	protein_coding	164389393	164405160	2
ENSMUSG00000021945	279.176	0.53995	0.17323	3.11695	0.00182735	0.0738436	Zmym2	protein_coding	56886653	56962701	14
ENSMUSG00000051890	67.9573	1.08897	0.349397	3.11672	0.00182873	0.0738436	Klhdc1	protein_coding	69241176	69284632	12
ENSMUSG00000007836	1225.51	-0.290955	0.0934877	-3.11222	0.00185684	0.0747478	Hnrnpa0	protein_coding	58125879	58128556	13
ENSMUSG00000035671	129.875	0.500813	0.16108	3.10909	0.00187667	0.0753143	Zswim4	protein_coding	84210678	84237055	8
ENSMUSG00000020463	693.75	0.442322	0.142531	3.10333	0.00191353	0.0758629	Ppp4r3b	protein_coding	29172890	29220797	11
ENSMUSG00000026785	147.833	-0.537434	0.17309	-3.10494	0.0019032	0.0758629	Pkn3	protein_coding	30077684	30091022	2
ENSMUSG00000027957	474.422	0.39276	0.126548	3.10364	0.00191154	0.0758629	Slc35a3	protein_coding	116669470	116712831	3
ENSMUSG00000095362	69.4702	1.21274	0.390496	3.10564	0.00189867	0.0758629	Gm14325	protein_coding	177831791	177840336	2
ENSMUSG00000091811	135.104	-0.544701	0.175594	-3.10205	0.00192183	0.0759618	Inafm1	protein_coding	16272013	16273617	7
ENSMUSG00000047798	147.343	1.16676	0.376303	3.1006	0.0019313	0.0761059	Cd300lf	protein_coding	115116214	115133992	11
ENSMUSG00000026039	61.2699	1.01287	0.32681	3.09925	0.00194013	0.0762245	Sgo2a	protein_coding	57995971	58025899	1
ENSMUSG00000024030	693.513	0.581791	0.187996	3.0947	0.00197013	0.0769408	Abcg1	protein_coding	31057675	31117988	17
ENSMUSG00000024900	823.734	0.431863	0.139521	3.09534	0.0019659	0.0769408	Cpt1a	protein_coding	3322334	3385733	19
ENSMUSG00000031618	141.301	0.467039	0.151325	3.08632	0.00202649	0.0789063	Nr3c2	protein_coding	76899442	77245012	8
ENSMUSG00000034330	179.562	0.643714	0.208677	3.08474	0.00203732	0.0790926	Plcg2	protein_coding	117498291	117635142	8
ENSMUSG00000002881	724.55	0.393363	0.127656	3.08142	0.00206015	0.0792981	Nab1	protein_coding	52457294	52500679	1
ENSMUSG00000026603	121.175	-0.592735	0.192292	-3.08248	0.00205282	0.0792981	Smyd2	protein_coding	189880492	189922363	1
ENSMUSG00000029028	374.897	-0.346675	0.112508	-3.08133	0.00206079	0.0792981	Lrrc47	protein_coding	154011731	154021513	4
ENSMUSG00000020537	197.344	-0.380507	0.123539	-3.08004	0.00206973	0.0794082	Drg2	protein_coding	60454591	60468754	11
ENSMUSG00000052336	91.6639	0.778423	0.252868	3.07837	0.00208137	0.0796215	Cx3cr1	protein_coding	119901616	120069879	9
ENSMUSG00000001441	840.612	-0.433769	0.141464	-3.06629	0.00216734	0.0799733	Npepps	protein_coding	97205842	97280638	11
ENSMUSG00000004268	267.506	-0.385953	0.125912	-3.06525	0.00217485	0.0799733	Emg1	protein_coding	124704085	124712178	6
ENSMUSG00000019461	539.839	-0.32877	0.10725	-3.06545	0.0021734	0.0799733	Plscr3	protein_coding	69846376	69852058	11
ENSMUSG00000021012	631.326	0.372551	0.121334	3.07045	0.00213734	0.0799733	Zc3h14	protein_coding	98746964	98787753	12
ENSMUSG00000031320	3984.88	-0.272657	0.0888691	-3.06807	0.00215446	0.0799733	Rps4x	protein_coding	102184941	102189394	X
ENSMUSG00000032604	244.788	-0.986366	0.320898	-3.07377	0.00211372	0.0799733	Qars	protein_coding	108507706	108515941	9
ENSMUSG00000037606	751.398	-0.378007	0.12332	-3.06527	0.00217476	0.0799733	Osbpl5	protein_coding	143688762	143756985	7
ENSMUSG00000047878	156.084	-0.668138	0.217626	-3.07013	0.00213968	0.0799733	A4galt	protein_coding	83226722	83251774	15
ENSMUSG00000051396	252.437	-0.341321	0.11129	-3.06695	0.00216252	0.0799733	Gm45902	protein_coding	3504527	3512790	2
ENSMUSG00000056054	795.655	2.44329	0.796506	3.06751	0.00215852	0.0799733	S100a8	protein_coding	90668978	90670035	3
ENSMUSG00000058446	502.6	0.395556	0.128909	3.06849	0.00215145	0.0799733	Znrf2	protein_coding	54816916	54893500	6
ENSMUSG00000061167	69.7033	-8.34076	2.72123	-3.06508	0.00217614	0.0799733	Rpl15-ps3	processed_pseudogene	22185607	22186221	9
ENSMUSG00000073079	304.639	1.03555	0.337019	3.07268	0.00212145	0.0799733	Srp54a	protein_coding	55080262	55115367	12
ENSMUSG00000076564	28.6744	-4.29759	1.39864	-3.07269	0.00212135	0.0799733	Igkv12-46	IG_V_gene	69764523	69765022	6
ENSMUSG00000000708	679.881	0.479604	0.157161	3.05167	0.00227569	0.0800345	Kat2b	protein_coding	53566861	53672720	17
ENSMUSG00000015468	868.105	-0.795863	0.260781	-3.05184	0.00227442	0.0800345	Notch4	protein_coding	34564268	34588503	17
ENSMUSG00000020954	616.464	0.397359	0.130016	3.05622	0.00224147	0.0800345	Strn3	protein_coding	51609632	51691897	12
ENSMUSG00000024691	287.887	0.511314	0.167098	3.05997	0.00221358	0.0800345	Fam111a	protein_coding	12545740	12589768	19
ENSMUSG00000027009	272.991	0.900125	0.29402	3.06144	0.00220274	0.0800345	Itga4	protein_coding	79255426	79333123	2
ENSMUSG00000027803	1195.87	0.542132	0.176972	3.06338	0.00218849	0.0800345	Wwtr1	protein_coding	57455649	57575910	3
ENSMUSG00000031548	228.836	0.469204	0.15335	3.05968	0.00221571	0.0800345	Sfrp1	protein_coding	23411502	23449632	8
ENSMUSG00000032096	1645.76	0.464295	0.151656	3.0615	0.00220229	0.0800345	Arcn1	protein_coding	44741564	44767845	9
ENSMUSG00000034653	53.5367	1.26546	0.414234	3.05494	0.00225104	0.0800345	Ythdc2	protein_coding	44827746	44889724	18
ENSMUSG00000036087	952.278	0.460743	0.150847	3.05437	0.00225533	0.0800345	Slain2	protein_coding	72914304	72978829	5
ENSMUSG00000036376	98.4884	-0.588087	0.192359	-3.05723	0.00223389	0.0800345	Abt1	protein_coding	23418361	23423866	13
ENSMUSG00000037351	721.404	-0.286158	0.0937016	-3.05393	0.00225866	0.0800345	Actr1b	protein_coding	36698114	36714422	1
ENSMUSG00000040078	37.6088	7.97256	2.61179	3.05253	0.00226919	0.0800345	Ptges3-ps	processed_pseudogene	85843980	85844459	6
ENSMUSG00000045312	105.173	0.741903	0.242541	3.05888	0.00222169	0.0800345	Lhfpl2	protein_coding	94057796	94195409	13
ENSMUSG00000063888	471.745	-0.277403	0.090792	-3.05536	0.00224787	0.0800345	Rpl7l1	protein_coding	46773907	46782672	17
ENSMUSG00000078622	1260.93	0.241078	0.0788167	3.05872	0.00222286	0.0800345	Ccdc47	protein_coding	106197408	106216344	11
ENSMUSG00000036435	217.099	-0.695902	0.228328	-3.04781	0.00230513	0.0808525	Exoc1	protein_coding	76529311	76570294	5
ENSMUSG00000036568	288.259	0.296054	0.0972368	3.04467	0.00232934	0.0814833	Bicral	protein_coding	46798120	46858482	17
ENSMUSG00000053754	454.11	-0.843944	0.277356	-3.04282	0.00234371	0.0817674	Chd8	protein_coding	52198151	52257780	14
ENSMUSG00000095098	338.867	-0.560967	0.184596	-3.03888	0.00237456	0.0826235	Ccdc85b	protein_coding	5453180	5457894	19
ENSMUSG00000028643	77.9476	-0.706167	0.232622	-3.03569	0.00239988	0.0832827	Svbp	protein_coding	119195306	119201298	4
ENSMUSG00000027368	16.6464	-1.15338	0.381188	-3.02576	0.00248007	0.085838	Dusp2	protein_coding	127336159	127338376	2
ENSMUSG00000026365	1757.51	0.367132	0.12146	3.02267	0.00250559	0.0861722	Cfh	protein_coding	140084708	140183764	1
ENSMUSG00000039756	351.518	0.432531	0.143063	3.02337	0.00249975	0.0861722	Dnttip2	protein_coding	122274388	122285271	3
ENSMUSG00000060681	314.107	0.891927	0.295126	3.0222	0.00250949	0.0861722	Slc9a6	protein_coding	56609757	56664230	X
ENSMUSG00000019370	1624.42	0.464571	0.153788	3.02086	0.00252061	0.0863276	Calm3	protein_coding	16915379	16924114	7
ENSMUSG00000014773	288.861	-0.84753	0.281296	-3.01295	0.00258722	0.0863485	Dll1	protein_coding	15367354	15376872	17
ENSMUSG00000020423	1192.45	-0.396741	0.131558	-3.01571	0.00256376	0.0863485	Btg2	protein_coding	134075170	134079120	1
ENSMUSG00000024339	606.741	-0.296616	0.0983488	-3.01596	0.00256167	0.0863485	Tap2	protein_coding	34203527	34216321	17
ENSMUSG00000025355	202.205	0.715554	0.237459	3.01338	0.00258357	0.0863485	Mmp19	protein_coding	128790910	128800824	10
ENSMUSG00000026393	1204.19	0.273813	0.0907551	3.01706	0.00255242	0.0863485	Nek7	protein_coding	138482875	138620141	1
ENSMUSG00000028426	1132.58	0.498103	0.165039	3.01809	0.00254372	0.0863485	Rad23b	protein_coding	55350043	55392237	4
ENSMUSG00000033054	158.332	0.56771	0.188375	3.01373	0.0025806	0.0863485	Npat	protein_coding	53537047	53574342	9
ENSMUSG00000039841	144.807	1.05357	0.349064	3.01827	0.00254221	0.0863485	Zfp800	protein_coding	28239927	28398005	6
ENSMUSG00000052917	168.785	0.610149	0.202341	3.01545	0.00256596	0.0863485	Senp7	protein_coding	56048338	56190012	16
ENSMUSG00000053870	137.851	0.508122	0.168602	3.01373	0.00258054	0.0863485	Fpgt	protein_coding	155084918	155093403	3
ENSMUSG00000027737	39.6649	1.40514	0.46669	3.01086	0.0026051	0.0865039	Slc7a11	protein_coding	49892526	50443614	3
ENSMUSG00000032376	273.835	0.820926	0.272654	3.01087	0.00260499	0.0865039	Usp3	protein_coding	66514637	66593142	9
ENSMUSG00000020745	1918.58	0.537391	0.17863	3.0084	0.00262629	0.0867672	Pafah1b1	protein_coding	74673949	74724670	11
ENSMUSG00000095648	19.2227	1.6638	0.552948	3.00897	0.00262138	0.0867672	Gm2004	protein_coding	176141591	176149825	2
ENSMUSG00000054469	362.095	0.666945	0.221756	3.00755	0.00263359	0.086789	Lclat1	protein_coding	73107985	73243368	17
ENSMUSG00000049130	135.778	0.815348	0.271256	3.00583	0.00264859	0.0870642	C5ar1	protein_coding	16246743	16259540	7
ENSMUSG00000036822	356.993	0.416036	0.138491	3.00405	0.00266407	0.0873536	Topors	protein_coding	40259601	40269850	4
ENSMUSG00000013539	110.898	-0.57839	0.19311	-2.99514	0.00274321	0.0896211	Tango2	protein_coding	18300825	18348103	16
ENSMUSG00000024191	96.5555	-0.579356	0.193557	-2.99321	0.00276063	0.0896211	Bnip1	protein_coding	26781066	26792565	17
ENSMUSG00000037736	4871.83	0.491199	0.164105	2.99321	0.00276061	0.0896211	Limch1	protein_coding	66745827	67057158	5
ENSMUSG00000054604	1056.17	0.492687	0.164592	2.99337	0.00275913	0.0896211	Cggbp1	protein_coding	64851996	64859507	16
ENSMUSG00000020170	362.341	0.430234	0.144071	2.98626	0.00282415	0.0901234	Frs2	protein_coding	117069427	117148534	10
ENSMUSG00000020658	42.4665	2.74578	0.919258	2.98695	0.00281777	0.0901234	Efr3b	protein_coding	3962554	4038915	12
ENSMUSG00000022295	393.105	0.281826	0.0943305	2.98765	0.00281134	0.0901234	Atp6v1c1	protein_coding	38661933	38692446	15
ENSMUSG00000022475	1144.74	-0.463737	0.15521	-2.9878	0.00280991	0.0901234	Hdac7	protein_coding	97792664	97844502	15
ENSMUSG00000031443	153.103	0.678937	0.227337	2.98647	0.00282216	0.0901234	F7	protein_coding	13026034	13035809	8
ENSMUSG00000034007	21.8315	-18.9741	6.34748	-2.98923	0.00279681	0.0901234	Scaper	protein_coding	55549879	55938119	9
ENSMUSG00000061665	1000.69	0.344616	0.115401	2.98624	0.00282432	0.0901234	Cd2ap	protein_coding	42792951	42876665	17
ENSMUSG00000069539	388.154	0.480836	0.161089	2.98491	0.00283665	0.0902966	Scyl2	protein_coding	89638721	89686285	10
ENSMUSG00000004996	97.3353	-0.724994	0.243192	-2.98116	0.00287163	0.0903113	Mri1	protein_coding	84249906	84257326	8
ENSMUSG00000022325	56.0065	-1.21432	0.407328	-2.98118	0.00287143	0.0903113	Pop1	protein_coding	34495304	34530648	15
ENSMUSG00000029550	522.463	-0.243777	0.081771	-2.98122	0.00287107	0.0903113	Sppl3	protein_coding	115011137	115098790	5
ENSMUSG00000032612	785.713	-0.45516	0.152573	-2.98322	0.0028523	0.0903113	Usp4	protein_coding	108347853	108392545	9
ENSMUSG00000050002	109.32	-0.620877	0.208154	-2.98277	0.0028565	0.0903113	Idnk	protein_coding	58157649	58164693	13
ENSMUSG00000020737	372.428	-0.375227	0.125965	-2.97882	0.00289362	0.0903515	Jpt1	protein_coding	115497353	115514387	11
ENSMUSG00000024498	245.099	0.565287	0.189733	2.97938	0.00288836	0.0903515	Tcerg1	protein_coding	42511487	42575793	18
ENSMUSG00000040720	449.791	0.337572	0.113315	2.97905	0.00289146	0.0903515	Virma	protein_coding	11485958	11550684	4
ENSMUSG00000027995	184.831	0.681099	0.228776	2.97714	0.00290949	0.0906305	Tlr2	protein_coding	83836272	83841767	3
ENSMUSG00000059498	246.008	0.726387	0.244157	2.97508	0.00292909	0.0910243	Fcgr3	protein_coding	171051174	171064935	1
ENSMUSG00000040688	177.265	-0.700972	0.235677	-2.97429	0.00293663	0.0910424	Tbl3	protein_coding	24697949	24707660	17
ENSMUSG00000029373	68.2131	-1.12906	0.379894	-2.97203	0.00295833	0.0914504	Pf4	protein_coding	90772435	90773383	5
ENSMUSG00000031278	2172.64	0.578026	0.194525	2.97147	0.00296377	0.0914504	Acsl4	protein_coding	142317993	142390535	X
ENSMUSG00000029189	78.7941	0.68581	0.231077	2.96788	0.00299861	0.0917848	Sel1l3	protein_coding	53107083	53213927	5
ENSMUSG00000045319	76.4002	-0.663503	0.223593	-2.96746	0.00300267	0.0917848	Proser2	protein_coding	6097607	6130211	2
ENSMUSG00000066621	835.701	-0.368729	0.12419	-2.96907	0.00298705	0.0917848	Tecpr1	protein_coding	144194442	144223615	5
ENSMUSG00000102418	62.8363	0.930889	0.313663	2.9678	0.0029994	0.0917848	Sh2d1b1	protein_coding	170277320	170286769	1
ENSMUSG00000027433	566.392	0.40962	0.138139	2.96528	0.00302404	0.0919963	Xrn2	protein_coding	147012996	147078000	2
ENSMUSG00000030616	106.511	1.1256	0.379618	2.96509	0.00302596	0.0919963	Sytl2	protein_coding	90302252	90410719	7
ENSMUSG00000032350	2304.52	0.395141	0.133329	2.96366	0.00304004	0.0919963	Gclc	protein_coding	77754535	77794485	9
ENSMUSG00000036667	377.746	0.429625	0.144972	2.96351	0.00304151	0.0919963	Tcaf1	protein_coding	42668002	42710088	6
ENSMUSG00000041757	298.455	0.50709	0.17113	2.96318	0.00304475	0.0919963	Plekha6	protein_coding	133164210	133303435	1
ENSMUSG00000016024	545.272	0.441563	0.149083	2.96187	0.00305779	0.0921776	Lbp	protein_coding	158306493	158332852	2
ENSMUSG00000015749	968.854	0.803979	0.271519	2.96104	0.00306602	0.0922133	Anp32e	protein_coding	95929246	95947390	3
ENSMUSG00000022191	462.841	0.590066	0.19944	2.95861	0.00309032	0.0923397	Drosha	protein_coding	12824815	12935291	15
ENSMUSG00000040940	1230.41	-0.481297	0.162622	-2.9596	0.00308034	0.0923397	Arhgef1	protein_coding	24902912	24926594	7
ENSMUSG00000041837	113.309	-0.540763	0.182783	-2.9585	0.0030914	0.0923397	Pdcd7	protein_coding	65346104	65359643	9
ENSMUSG00000027287	495.327	0.606254	0.205102	2.95587	0.00311787	0.0927071	Snap23	protein_coding	120567671	120601255	2
ENSMUSG00000058690	1011.25	0.703022	0.237788	2.9565	0.00311151	0.0927071	Ccser2	protein_coding	36874936	36968777	14
ENSMUSG00000008682	628.862	-0.914855	0.309757	-2.95346	0.00314233	0.0932225	Rpl10	protein_coding	74270812	74273135	X
ENSMUSG00000053317	462.14	-0.383551	0.12993	-2.95198	0.00315742	0.0934582	Sec61b	protein_coding	47474658	47483242	4
ENSMUSG00000001794	1044.61	0.601817	0.204269	2.9462	0.00321707	0.093575	Capns1	protein_coding	30186936	30198811	7
ENSMUSG00000022114	368.962	-0.482306	0.163593	-2.94822	0.00319614	0.093575	Spry2	protein_coding	105891947	105896819	14
ENSMUSG00000026309	352.26	-0.409127	0.138749	-2.94868	0.00319134	0.093575	Ilkap	protein_coding	91373861	91398815	1
ENSMUSG00000034509	85.024	-0.653221	0.221779	-2.94537	0.00322574	0.093575	Mad2l1bp	protein_coding	46147387	46153553	17
ENSMUSG00000034607	319.1	0.560773	0.190375	2.94563	0.00322299	0.093575	Pof1b	protein_coding	112638431	112698651	X
ENSMUSG00000039065	93.0151	-0.603761	0.204851	-2.94732	0.00320543	0.093575	Atpsckmt	protein_coding	31601852	31621227	15
ENSMUSG00000042688	445.531	0.368871	0.125089	2.94886	0.00318951	0.093575	Mapk6	protein_coding	75369062	75410005	9
ENSMUSG00000051234	479.114	-0.332955	0.112958	-2.94761	0.0032024	0.093575	Rnf7	protein_coding	96470937	96478675	9
ENSMUSG00000061787	1933.78	-0.318185	0.107969	-2.94702	0.00320854	0.093575	Rps17	protein_coding	81342732	81345254	7
ENSMUSG00000005483	479.996	-0.551452	0.187491	-2.94122	0.00326927	0.0938713	Dnajb1	protein_coding	83608193	83612653	8
ENSMUSG00000024789	569.293	0.438549	0.149086	2.94159	0.00326537	0.0938713	Jak2	protein_coding	29251828	29313080	19
ENSMUSG00000028859	252.038	1.65584	0.562661	2.94288	0.00325178	0.0938713	Csf3r	protein_coding	126024550	126044440	4
ENSMUSG00000035683	54.9287	1.3562	0.461141	2.94097	0.00327183	0.0938713	Melk	protein_coding	44300876	44364675	4
ENSMUSG00000070283	143.645	-0.629883	0.214076	-2.94234	0.00325743	0.0938713	Ndufaf3	protein_coding	108565537	108567434	9
ENSMUSG00000027398	81.1536	1.72809	0.587929	2.93929	0.00328969	0.0941771	Il1b	protein_coding	129364570	129371139	2
ENSMUSG00000018678	177.527	0.60927	0.207566	2.9353	0.0033322	0.0947871	Sp2	protein_coding	96953341	96982959	11
ENSMUSG00000032051	317.263	-0.465044	0.158419	-2.93554	0.00332971	0.0947871	Fdx1	protein_coding	51943306	51963556	9
ENSMUSG00000032440	2405.05	0.724009	0.246659	2.93526	0.00333273	0.0947871	Tgfbr2	protein_coding	116084293	116175360	9
ENSMUSG00000071669	64.8011	0.755984	0.257623	2.93446	0.00334127	0.094824	Snx29	protein_coding	11322908	11755472	16
ENSMUSG00000036459	187.789	-0.407413	0.138915	-2.93283	0.00335883	0.0951159	Wtip	protein_coding	34109543	34133268	7
ENSMUSG00000036391	261.759	0.345592	0.117926	2.93059	0.00338317	0.0955984	Sec24a	protein_coding	51692264	51763634	11
ENSMUSG00000002699	127.575	0.851425	0.290734	2.92853	0.00340564	0.0959203	Lcp2	protein_coding	34046920	34092295	11
ENSMUSG00000031451	2077.13	-0.249627	0.0852492	-2.92821	0.00340923	0.0959203	Gas6	protein_coding	13465374	13494490	8
ENSMUSG00000021245	119.464	0.880875	0.300969	2.9268	0.00342474	0.0961498	Mlh3	protein_coding	85234520	85270599	12
ENSMUSG00000030061	359.349	0.352391	0.120447	2.9257	0.00343678	0.0962815	Uba3	protein_coding	97183670	97205647	6
ENSMUSG00000029338	565.028	0.433886	0.148378	2.92418	0.00345361	0.0963968	Antxr2	protein_coding	97882783	98031043	5
ENSMUSG00000044502	262.429	-0.367384	0.125644	-2.924	0.00345564	0.0963968	Bod1	protein_coding	31665181	31671885	11
ENSMUSG00000007872	831.996	-0.517675	0.177223	-2.92104	0.00348867	0.0964953	Id3	protein_coding	136143497	136145755	4
ENSMUSG00000020849	3763.57	0.552243	0.188959	2.92255	0.0034718	0.0964953	Ywhae	protein_coding	75732869	75765845	11
ENSMUSG00000030609	215.877	-0.460102	0.1575	-2.92129	0.00348586	0.0964953	Aen	protein_coding	78895854	78911209	7
ENSMUSG00000039959	522.947	1.06196	0.363422	2.92212	0.00347653	0.0964953	Hip1	protein_coding	135406531	135545120	5
ENSMUSG00000004270	386.783	0.295192	0.101152	2.9183	0.00351951	0.0969319	Lpcat3	protein_coding	124663027	124704418	6
ENSMUSG00000020044	8282.92	0.408753	0.140215	2.91518	0.00355483	0.0969319	Timp3	protein_coding	86300372	86349506	10
ENSMUSG00000028883	676.333	0.594299	0.203819	2.91582	0.00354755	0.0969319	Sema3a	protein_coding	13125414	13602565	5
ENSMUSG00000029136	23.5693	-0.930442	0.319186	-2.91505	0.00355632	0.0969319	Rbks	protein_coding	31624439	31697627	5
ENSMUSG00000033411	211.024	0.721994	0.247636	2.91555	0.00355066	0.0969319	Ctdspl2	protein_coding	121956001	122013642	2
ENSMUSG00000071796	951.37	0.493031	0.168956	2.9181	0.00352173	0.0969319	6820431F20Rik	transcribed_unprocessed_pseudogene	20262613	20297432	8
ENSMUSG00000074874	52.1203	-0.725078	0.248623	-2.91638	0.00354124	0.0969319	Ctla2b	protein_coding	60895350	60897447	13
ENSMUSG00000022469	425.487	-0.656764	0.225528	-2.91211	0.00358991	0.0970388	Rapgef3	protein_coding	97744770	97767972	15
ENSMUSG00000026390	267.274	1.09777	0.376937	2.91235	0.00358722	0.0970388	Marco	protein_coding	120474538	120505024	1
ENSMUSG00000071266	103.724	0.652423	0.223952	2.91323	0.00357712	0.0970388	Zfp946	protein_coding	22424222	22456689	17
ENSMUSG00000073016	42.8273	1.39961	0.480409	2.91337	0.00357551	0.0970388	Uprt	protein_coding	104482818	104507490	X
ENSMUSG00000033855	326.083	1.07934	0.370794	2.91088	0.00360413	0.0972222	Ston1	protein_coding	88597684	88662586	17
ENSMUSG00000004934	170.766	-0.601566	0.206897	-2.90756	0.00364256	0.0972563	Pias4	protein_coding	81153266	81167923	10
ENSMUSG00000027932	63.5985	-0.756708	0.260241	-2.90772	0.00364074	0.0972563	Slc27a3	protein_coding	90385239	90389938	3
ENSMUSG00000030905	23.7212	-0.922321	0.317194	-2.90775	0.0036404	0.0972563	Crym	protein_coding	120186380	120202111	7
ENSMUSG00000039835	150.724	0.496582	0.170663	2.90972	0.00361753	0.0972563	Nhsl1	protein_coding	18318985	18533892	10
ENSMUSG00000072692	107.948	4.47856	1.5393	2.90947	0.00362039	0.0972563	Rpl37rt	transcribed_processed_pseudogene	115102923	115110268	5
ENSMUSG00000003380	792.413	-0.640531	0.220422	-2.90592	0.0036617	0.0973727	Rabac1	protein_coding	24969752	24972754	7
ENSMUSG00000031776	818.641	-0.261089	0.0898518	-2.90578	0.00366344	0.0973727	Arl2bp	protein_coding	94666600	94674425	8
ENSMUSG00000044345	1232.3	-0.307015	0.105675	-2.90528	0.00366924	0.0973727	Marveld1	protein_coding	42147400	42151703	19
ENSMUSG00000031774	212.315	-0.377759	0.130115	-2.90326	0.00369303	0.0975122	Fam192a	protein_coding	94574138	94601997	8
ENSMUSG00000046691	736.536	0.484794	0.166959	2.90368	0.00368805	0.0975122	Chtf8	protein_coding	106883863	106893601	8
ENSMUSG00000062054	271.186	-0.296986	0.102306	-2.90293	0.00369686	0.0975122	Iah1	protein_coding	21316389	21323819	12
ENSMUSG00000037400	476.991	0.813305	0.280271	2.90185	0.00370965	0.0976527	Atp11b	protein_coding	35754106	35856276	3
ENSMUSG00000057948	638.931	-0.448608	0.154641	-2.90096	0.0037202	0.0977337	Unc13d	protein_coding	116062095	116077961	11
ENSMUSG00000028763	1398.55	-0.520857	0.179623	-2.89972	0.00373496	0.0979247	Hspg2	protein_coding	137468769	137570630	4
ENSMUSG00000006732	102.622	-0.784528	0.271019	-2.89473	0.0037948	0.0983168	Mettl1	protein_coding	127041414	127046365	10
ENSMUSG00000022123	363.801	0.788925	0.272539	2.89472	0.003795	0.0983168	Scel	protein_coding	103513342	103612797	14
ENSMUSG00000029084	393.667	0.518277	0.178915	2.89678	0.00377014	0.0983168	Cd38	protein_coding	43868553	43912375	5
ENSMUSG00000037974	28.3731	1.15282	0.398096	2.89584	0.0037814	0.0983168	Muc5ac	protein_coding	141788972	141819231	7
ENSMUSG00000041378	2290.3	-0.517738	0.178733	-2.89671	0.00377098	0.0983168	Cldn5	protein_coding	18776847	18778262	16
ENSMUSG00000048439	39.3391	-0.921771	0.318243	-2.89644	0.00377427	0.0983168	Nupl2	protein_coding	24164963	24184013	5
ENSMUSG00000024948	775.952	-0.534006	0.184639	-2.89217	0.00382595	0.0989228	Map4k2	protein_coding	6341135	6355615	19
ENSMUSG00000017418	371.544	-0.585425	0.202464	-2.8915	0.00383407	0.0989372	Arl5b	protein_coding	15049395	15082456	2
ENSMUSG00000030894	1016.84	0.392652	0.135836	2.89064	0.00384453	0.0990118	Tpp1	protein_coding	105744811	105752235	7
ENSMUSG00000025324	187.675	0.477893	0.165564	2.88645	0.0038961	0.0999464	Atp10a	protein_coding	58656166	58829420	7
ENSMUSG00000052212	86.4677	1.40141	0.485459	2.88677	0.00389224	0.0999464	Cd177	protein_coding	24743983	24760311	7
ENSMUSG00000096887	188.661	-0.810589	0.280926	-2.88541	0.00390898	0.100081	Gm20594	protein_coding	79817916	79818364	6
ENSMUSG00000066892	125.299	-0.787836	0.273265	-2.88305	0.0039385	0.100639	Fbxl12	protein_coding	20618118	20644767	9
ENSMUSG00000040158	753.108	-0.262478	0.0911677	-2.87907	0.00398849	0.101718	Tax1bp3	protein_coding	73177083	73183162	11
ENSMUSG00000037234	806.692	0.415768	0.144512	2.87706	0.00401403	0.10217	Hook3	protein_coding	26021421	26119224	8
ENSMUSG00000029817	563.629	-0.579522	0.201502	-2.876	0.00402745	0.102313	Tra2a	protein_coding	49243924	49264033	6
ENSMUSG00000041696	272.789	-0.375925	0.13076	-2.87493	0.0040412	0.102463	Rasl12	protein_coding	65398506	65414853	9
ENSMUSG00000020156	312.01	-0.64186	0.223868	-2.86713	0.00414208	0.104818	Pwwp3a	protein_coding	80226434	80243903	10
ENSMUSG00000058715	259.348	0.834052	0.290963	2.86652	0.00415009	0.104818	Fcer1g	protein_coding	171229572	171234365	1
ENSMUSG00000008690	626.352	-0.345101	0.120574	-2.86214	0.00420788	0.10486	Ncaph2	protein_coding	89355719	89372826	15
ENSMUSG00000019158	137.425	-0.54763	0.191306	-2.86259	0.0042019	0.10486	Tmem160	protein_coding	16452779	16455494	7
ENSMUSG00000029234	489.804	-0.290413	0.101455	-2.86248	0.00420342	0.10486	Tmem165	protein_coding	76183880	76209245	5
ENSMUSG00000035629	369.266	-0.440356	0.153758	-2.86395	0.00418389	0.10486	Rubcn	protein_coding	32821703	32877766	16
ENSMUSG00000042557	470.141	0.462317	0.161434	2.86382	0.00418563	0.10486	Sin3a	protein_coding	57072040	57128366	9
ENSMUSG00000057666	4913.85	0.798015	0.278794	2.86238	0.00420476	0.10486	Gapdh	protein_coding	125161715	125166467	6
ENSMUSG00000058291	339.54	0.346471	0.120951	2.86456	0.00417587	0.10486	Zfp68	protein_coding	138603652	138619761	5
ENSMUSG00000006673	488.51	0.332832	0.116634	2.85364	0.00432213	0.107028	Qrich1	protein_coding	108516806	108560163	9
ENSMUSG00000025147	218.767	-0.401396	0.140828	-2.85026	0.00436834	0.107028	Mob2	protein_coding	142008535	142061065	7
ENSMUSG00000025935	1245.86	0.34235	0.120131	2.84981	0.00437449	0.107028	Tram1	protein_coding	13564698	13589910	1
ENSMUSG00000026622	177.105	0.6054	0.212311	2.85147	0.00435175	0.107028	Nek2	protein_coding	191821444	191833050	1
ENSMUSG00000032473	6749.92	0.534813	0.187609	2.85069	0.0043625	0.107028	Cldn18	protein_coding	99689461	99717267	9
ENSMUSG00000035173	467.174	0.743111	0.260308	2.85474	0.00430726	0.107028	Ccdc186	protein_coding	56787481	56822190	19
ENSMUSG00000045257	33.5684	-8.09822	2.83987	-2.85162	0.00434968	0.107028	Morn2	protein_coding	80290203	80297476	17
ENSMUSG00000058799	354.802	-0.878505	0.308285	-2.84965	0.00437669	0.107028	Nap1l1	protein_coding	111473223	111498150	10
ENSMUSG00000061397	93.5841	0.677974	0.237798	2.85105	0.0043575	0.107028	Krt79	protein_coding	101929332	101940324	15
ENSMUSG00000078348	242.999	-0.442454	0.155261	-2.84975	0.0043753	0.107028	Sf3b5	protein_coding	13005343	13009183	10
ENSMUSG00000026074	1332.55	0.45593	0.160118	2.84746	0.0044069	0.107566	Map4k4	protein_coding	39900913	40026310	1
ENSMUSG00000024737	155.248	0.552584	0.194199	2.84545	0.00443485	0.108047	Slc15a3	protein_coding	10839727	10859362	19
ENSMUSG00000020330	57.6354	1.31735	0.463413	2.84271	0.00447316	0.108262	Hmmr	protein_coding	40701395	40733422	11
ENSMUSG00000026511	415.279	-0.392993	0.138251	-2.84262	0.00447449	0.108262	Srp9	protein_coding	182124737	182132407	1
ENSMUSG00000043831	60.4596	-0.764528	0.268968	-2.84245	0.0044768	0.108262	Lysmd4	protein_coding	67222544	67307330	7
ENSMUSG00000093938	114.347	0.919765	0.323521	2.84299	0.00446927	0.108262	Evi2b	protein_coding	79515056	79523762	11
ENSMUSG00000024843	667	-0.652014	0.229759	-2.83781	0.00454242	0.109647	Chka	protein_coding	3851773	3894369	19
ENSMUSG00000035847	1636.64	0.342283	0.12065	2.837	0.004554	0.109724	Ids	protein_coding	70343069	70365084	X
ENSMUSG00000002320	508.207	-0.272055	0.095934	-2.83585	0.00457039	0.109916	Tm9sf1	protein_coding	55635965	55643806	14
ENSMUSG00000039967	378.969	0.351384	0.123973	2.83437	0.00459159	0.110224	Zfp292	protein_coding	34803113	34882960	4
ENSMUSG00000029674	202.121	-0.454788	0.160496	-2.83364	0.00460216	0.110275	Limk1	protein_coding	134656039	134688598	5
ENSMUSG00000023022	953.181	0.418203	0.14762	2.83296	0.00461189	0.110306	Lima1	protein_coding	99778470	99875456	15
ENSMUSG00000029086	292.515	0.740358	0.261493	2.83127	0.00463635	0.110487	Prom1	protein_coding	43993620	44102032	5
ENSMUSG00000044857	289.79	-0.336441	0.118822	-2.83148	0.00463325	0.110487	Lemd2	protein_coding	27189600	27204469	17
ENSMUSG00000019873	869.966	0.450585	0.159248	2.82946	0.00466273	0.110552	Reep3	protein_coding	67009189	67096945	10
ENSMUSG00000020901	114.997	0.738827	0.261113	2.82953	0.00466166	0.110552	Pik3r5	protein_coding	68432121	68497849	11
ENSMUSG00000026223	1080.4	-0.255907	0.0904478	-2.82934	0.00466444	0.110552	Itm2c	protein_coding	85894281	85908675	1
ENSMUSG00000000740	3350.29	-0.376594	0.133179	-2.82774	0.00468782	0.110906	Rpl13	protein_coding	123102350	123105244	8
ENSMUSG00000008035	1626.63	-0.23162	0.0820257	-2.82374	0.00474665	0.11092	Mid1ip1	protein_coding	10715013	10719690	X
ENSMUSG00000020454	434.915	0.465193	0.164759	2.82347	0.00475068	0.11092	Eif4enif1	protein_coding	3202392	3244588	11
ENSMUSG00000021318	55.8064	1.26879	0.449248	2.82425	0.00473918	0.11092	Gli3	protein_coding	15463235	15730026	13
ENSMUSG00000029030	951.683	-0.229868	0.0814407	-2.82252	0.00476473	0.11092	Tprgl	protein_coding	154157485	154160666	4
ENSMUSG00000049401	371.151	-0.334567	0.118514	-2.82301	0.00475745	0.11092	Ogfr	protein_coding	180589245	180595836	2
ENSMUSG00000054702	133.097	0.512939	0.181632	2.82406	0.00474194	0.11092	Ap1s3	protein_coding	79606876	79671972	1
ENSMUSG00000059089	49.005	1.22841	0.434697	2.82591	0.00471469	0.11092	Fcgr4	protein_coding	171018920	171029761	1
ENSMUSG00000060429	419.698	0.449632	0.159152	2.82518	0.00472544	0.11092	Sntb1	protein_coding	55636388	55906949	15
ENSMUSG00000073422	177.004	-0.635587	0.225037	-2.82437	0.00473735	0.11092	H2-Ke6	protein_coding	34026033	34028060	17
ENSMUSG00000000711	1284.92	0.206375	0.0732	2.81933	0.00481238	0.11183	Rab5b	protein_coding	128677175	128696264	10
ENSMUSG00000021124	451.377	-0.32123	0.114007	-2.81763	0.00483791	0.112025	Vti1b	protein_coding	79156017	79172667	12
ENSMUSG00000047040	729.632	-0.359496	0.127567	-2.8181	0.00483082	0.112025	Prr15l	protein_coding	96928104	96937830	11
ENSMUSG00000022146	602.585	0.38835	0.137869	2.8168	0.00485051	0.112119	Osmr	protein_coding	6813577	6874969	15
ENSMUSG00000021366	550.991	0.506456	0.179913	2.81501	0.00487757	0.112233	Hivep1	protein_coding	42052021	42192537	13
ENSMUSG00000024608	2760.58	-0.432717	0.153709	-2.81518	0.00487506	0.112233	Rps14	protein_coding	60747098	60778546	18
ENSMUSG00000035357	190.631	0.459876	0.16338	2.81477	0.00488117	0.112233	Pdzrn3	protein_coding	101149609	101377897	6
ENSMUSG00000028809	1064.22	0.627868	0.223151	2.81364	0.00489834	0.11243	Srrm1	protein_coding	135320484	135353321	4
ENSMUSG00000018425	438.137	0.267364	0.0950459	2.813	0.00490812	0.112457	Dhx40	protein_coding	86768846	86807746	11
ENSMUSG00000030410	249.908	-0.415518	0.14788	-2.80983	0.00495676	0.113373	Dmwd	protein_coding	19076227	19082776	7
ENSMUSG00000024164	7855.98	0.729152	0.259762	2.807	0.0050005	0.113437	C3	protein_coding	57203970	57228136	17
ENSMUSG00000028797	581.388	-0.271982	0.0968993	-2.80685	0.0050029	0.113437	Tmem234	protein_coding	129600668	129624059	4
ENSMUSG00000029227	571.387	0.535432	0.190742	2.8071	0.00499898	0.113437	Fip1l1	protein_coding	74535449	74598800	5
ENSMUSG00000060992	720.883	-0.288283	0.102674	-2.80776	0.00498878	0.113437	Copz1	protein_coding	103272714	103299868	15
ENSMUSG00000069744	516.022	-0.389508	0.138767	-2.80692	0.00500179	0.113437	Psmb3	protein_coding	97703399	97713500	11
ENSMUSG00000031400	398.489	0.409831	0.146069	2.80573	0.00502033	0.113439	G6pdx	protein_coding	74409483	74429194	X
ENSMUSG00000078517	424.676	-0.292445	0.104231	-2.80575	0.00502002	0.113439	Emc1	protein_coding	139352587	139378730	4
ENSMUSG00000027363	913.956	0.423637	0.151107	2.80356	0.00505423	0.113967	Usp8	protein_coding	126707328	126759297	2
ENSMUSG00000033361	880.495	0.510055	0.18196	2.80312	0.00506113	0.113967	Prrg3	protein_coding	71962624	71972722	X
ENSMUSG00000034254	460.197	-0.280404	0.100127	-2.80049	0.00510247	0.114227	Agpat1	protein_coding	34604262	34613449	17
ENSMUSG00000045482	411.89	-0.607415	0.21684	-2.80121	0.00509117	0.114227	Trrap	protein_coding	144767732	144859778	5
ENSMUSG00000045817	955.855	0.306288	0.109382	2.80017	0.00510759	0.114227	Zfp36l2	protein_coding	84183931	84187947	17
ENSMUSG00000062980	1032.76	0.561991	0.200643	2.80095	0.0050952	0.114227	Cped1	protein_coding	21985916	22256404	6
ENSMUSG00000006215	114.099	-0.46608	0.166667	-2.79649	0.00516618	0.114784	Zbtb17	protein_coding	141444654	141467930	4
ENSMUSG00000021662	361.511	0.686507	0.245548	2.79582	0.00517689	0.114784	Arhgef28	protein_coding	97899469	98206439	13
ENSMUSG00000021668	165.438	0.377231	0.134913	2.7961	0.00517226	0.114784	Polk	protein_coding	96480690	96542579	13
ENSMUSG00000040859	439.718	-0.279379	0.0999263	-2.79585	0.00517627	0.114784	Bsdc1	protein_coding	129461581	129488498	4
ENSMUSG00000041247	5943.68	0.469655	0.167907	2.79711	0.00515614	0.114784	Lamp3	protein_coding	19653378	19706375	16
ENSMUSG00000096433	87.0227	0.536231	0.191833	2.7953	0.00518513	0.114784	Zfp994	protein_coding	22197265	22225616	17
ENSMUSG00000021408	373.205	0.580306	0.207784	2.79283	0.00522487	0.114988	Ripk1	protein_coding	34002363	34037147	13
ENSMUSG00000045502	44.0634	0.771683	0.276337	2.79254	0.00522954	0.114988	Hcar2	protein_coding	123863570	123865499	5
ENSMUSG00000059975	101.482	0.809102	0.289603	2.79383	0.00520879	0.114988	Zfp74	protein_coding	29930815	29954089	7
ENSMUSG00000067713	401.888	-0.315084	0.112829	-2.79259	0.00522883	0.114988	Prkag1	protein_coding	98812797	98831521	15
ENSMUSG00000007812	227.538	0.669854	0.239926	2.79192	0.00523965	0.115017	Zfp655	protein_coding	145231715	145247302	5
ENSMUSG00000020496	876.124	-0.286553	0.102801	-2.78744	0.00531256	0.115407	Rnf187	protein_coding	58932288	58938916	11
ENSMUSG00000020687	415.277	0.380846	0.13654	2.78927	0.00528273	0.115407	Cdc27	protein_coding	104502745	104550620	11
ENSMUSG00000032519	115.757	-0.631511	0.226588	-2.78704	0.00531914	0.115407	Slc25a38	protein_coding	120110374	120124504	9
ENSMUSG00000033066	319.088	0.576207	0.206725	2.78731	0.00531472	0.115407	Gas7	protein_coding	67455437	67688990	11
ENSMUSG00000034480	272.443	0.648549	0.232616	2.78807	0.00530225	0.115407	Diaph2	protein_coding	129749742	130465834	X
ENSMUSG00000067370	27.7189	-0.919599	0.329619	-2.78989	0.00527267	0.115407	B3galt4	protein_coding	33949909	33951488	17
ENSMUSG00000078866	152.641	0.47755	0.171252	2.78858	0.00529397	0.115407	Zfp970	protein_coding	177464733	177478129	2
ENSMUSG00000025137	310.934	-0.621096	0.223022	-2.78491	0.00535427	0.115977	Pcyt2	protein_coding	120610087	120617936	11
ENSMUSG00000015126	87.207	-0.573959	0.206266	-2.78261	0.00539231	0.116497	Tsr3	protein_coding	25240170	25242798	17
ENSMUSG00000039427	184.456	-0.382694	0.137542	-2.78238	0.0053961	0.116497	Alg1	protein_coding	5233621	5244912	16
ENSMUSG00000034205	317.824	0.430653	0.15499	2.77858	0.00545965	0.117481	Loxl2	protein_coding	69609068	69695834	14
ENSMUSG00000048058	238.119	0.354752	0.127673	2.77859	0.00545958	0.117481	Ldlrad3	protein_coding	101950203	102186385	2
ENSMUSG00000031813	194.679	-0.449111	0.161717	-2.77715	0.00548384	0.117808	Mvb12a	protein_coding	71542922	71548085	8
ENSMUSG00000018569	457.924	-0.546116	0.196801	-2.77497	0.00552072	0.118257	Cldn7	protein_coding	69964779	69967885	11
ENSMUSG00000074754	54.9284	-0.591269	0.213082	-2.77484	0.00552284	0.118257	Smim26	protein_coding	144594054	144595366	2
ENSMUSG00000018761	202.356	-0.412904	0.148873	-2.77353	0.00554521	0.118349	Mpdu1	protein_coding	69656697	69662642	11
ENSMUSG00000030062	1761.31	-0.203315	0.0732932	-2.774	0.00553717	0.118349	Rpn1	protein_coding	88084482	88105304	6
ENSMUSG00000023015	131.619	0.794224	0.286515	2.77201	0.00557108	0.118707	Racgap1	protein_coding	99620496	99651656	15
ENSMUSG00000031488	1657.6	0.418204	0.150975	2.77003	0.00560515	0.119239	Rab11fip1	protein_coding	27138773	27174646	8
ENSMUSG00000040242	847.448	0.420375	0.151792	2.76942	0.00561558	0.119267	Fgfr1op2	protein_coding	146577203	146599198	6
ENSMUSG00000027792	58.6253	0.713001	0.257546	2.76844	0.0056325	0.119433	Bche	protein_coding	73635808	73708415	3
ENSMUSG00000023905	247.762	-0.736459	0.266355	-2.76496	0.00569306	0.119855	Tnfrsf12a	protein_coding	23675445	23677468	17
ENSMUSG00000026000	199.362	-0.43185	0.156178	-2.76511	0.00569031	0.119855	Lancl1	protein_coding	67000517	67038872	1
ENSMUSG00000027189	1454.91	0.348906	0.126202	2.76466	0.00569822	0.119855	Trim44	protein_coding	102300119	102407828	2
ENSMUSG00000041638	597.138	-0.364254	0.131731	-2.76514	0.00568992	0.119855	Gcn1	protein_coding	115565254	115622654	5
ENSMUSG00000093803	95.0079	-0.734554	0.265596	-2.76568	0.00568048	0.119855	Ppp2r3d	protein_coding	124422622	124476898	9
ENSMUSG00000032633	307.963	-0.415552	0.150431	-2.76242	0.0057375	0.120487	Flcn	protein_coding	59791408	59810016	11
ENSMUSG00000020133	221.465	-0.333373	0.120757	-2.7607	0.00576776	0.120929	2310011J03Rik	protein_coding	80318254	80320537	10
ENSMUSG00000054008	1509.65	0.946053	0.342764	2.76007	0.00577887	0.120968	Ndst1	protein_coding	60684494	60748650	18
ENSMUSG00000048874	894.628	0.51756	0.187581	2.75913	0.00579549	0.121122	Phf3	protein_coding	30802339	30873921	1
ENSMUSG00000019872	982.755	0.300263	0.10893	2.75648	0.00584268	0.121719	Smpdl3a	protein_coding	57794335	57811830	10
ENSMUSG00000019942	127.5	0.860318	0.312101	2.75654	0.00584167	0.121719	Cdk1	protein_coding	69335146	69352938	10
ENSMUSG00000029713	1937.8	-0.446159	0.161922	-2.75541	0.00586194	0.121772	Gnb2	protein_coding	137528127	137533510	5
ENSMUSG00000049327	644.745	0.589816	0.214066	2.7553	0.00586382	0.121772	Kmt5a	protein_coding	124439930	124462308	5
ENSMUSG00000015647	1219.2	-0.750876	0.272826	-2.75222	0.00591934	0.122294	Lama5	protein_coding	180176373	180225859	2
ENSMUSG00000020307	230.275	-0.451578	0.164101	-2.75183	0.00592634	0.122294	Cdc34	protein_coding	79682195	79688398	10
ENSMUSG00000022361	632.109	0.400294	0.145427	2.75255	0.00591335	0.122294	Zhx1	protein_coding	58047003	58076541	15
ENSMUSG00000035266	61.2856	-0.991204	0.360073	-2.75279	0.00590906	0.122294	Helq	protein_coding	100762145	100798598	5
ENSMUSG00000000594	753.384	0.316541	0.115127	2.7495	0.00596855	0.122393	Gm2a	protein_coding	55098115	55113029	11
ENSMUSG00000030557	1145.9	0.498784	0.181352	2.75036	0.00595294	0.122393	Mef2a	protein_coding	67231163	67372858	7
ENSMUSG00000039713	239.566	-0.460691	0.167489	-2.75057	0.00594919	0.122393	Plekhg5	protein_coding	152072498	152115400	4
ENSMUSG00000044949	42.2458	0.828659	0.301332	2.74998	0.0059598	0.122393	Ubtd2	protein_coding	32455370	32516687	11
ENSMUSG00000032232	1866.86	0.330097	0.120109	2.74832	0.00599016	0.12249	Cgnl1	protein_coding	71626509	71771602	9
ENSMUSG00000034211	331.087	-0.425603	0.154865	-2.74822	0.00599204	0.12249	Mrps17	protein_coding	129715497	129722556	5
ENSMUSG00000035890	170.116	-0.46234	0.168319	-2.74681	0.00601781	0.122825	Rnf126	protein_coding	79758515	79766952	10
ENSMUSG00000029684	654.938	0.377228	0.137455	2.74437	0.00606278	0.123358	Wasl	protein_coding	24613805	24665009	6
ENSMUSG00000042804	153.243	0.811947	0.295845	2.74451	0.00606022	0.123358	Gpr153	protein_coding	152274232	152285337	4
ENSMUSG00000031422	1250.01	0.579551	0.211241	2.74356	0.00607778	0.123471	Morf4l2	protein_coding	136732942	136743690	X
ENSMUSG00000000440	73.5837	1.33186	0.486045	2.7402	0.00614026	0.123926	Pparg	protein_coding	115360951	115490399	6
ENSMUSG00000015452	15486.1	-0.295131	0.107663	-2.74125	0.00612055	0.123926	Ager	protein_coding	34597862	34600936	17
ENSMUSG00000020120	535.591	0.592354	0.216203	2.73981	0.00614754	0.123926	Plek	protein_coding	16971206	17052381	11
ENSMUSG00000026303	369.095	0.33332	0.121644	2.74013	0.00614158	0.123926	Mlph	protein_coding	90915085	90951142	1
ENSMUSG00000032875	538.504	0.527115	0.192294	2.74119	0.00612164	0.123926	Arhgef17	protein_coding	100869752	100932107	7
ENSMUSG00000024059	58.9906	4.56134	1.6657	2.7384	0.00617394	0.124267	Clip4	protein_coding	71768473	71864273	17
ENSMUSG00000079465	2304.96	0.584499	0.213504	2.73765	0.00618803	0.124359	Col4a3	protein_coding	82586921	82722059	1
ENSMUSG00000038900	96.9004	-0.822355	0.300514	-2.7365	0.00620974	0.124604	Rpl12	protein_coding	32961559	32965345	2
ENSMUSG00000035517	385.494	-0.499174	0.182609	-2.73356	0.00626533	0.125335	Tdrd7	protein_coding	45965334	46034761	4
ENSMUSG00000039382	403.327	-0.426803	0.156132	-2.7336	0.00626463	0.125335	Wdr45	protein_coding	7714333	7728206	X
ENSMUSG00000044229	74.8478	-0.725166	0.265725	-2.72901	0.00635255	0.126886	Nxpe4	protein_coding	48162023	48400025	9
ENSMUSG00000028234	1566.9	-0.60944	0.223428	-2.72767	0.00637828	0.127206	Rps20	protein_coding	3831334	3835665	4
ENSMUSG00000045045	114.123	-0.498877	0.182949	-2.72686	0.00639402	0.127326	Lrfn4	protein_coding	4611785	4615667	19
ENSMUSG00000024422	399.674	-0.621421	0.227968	-2.72592	0.00641233	0.127496	Dhx16	protein_coding	35879819	35892670	17
ENSMUSG00000041297	181.439	1.05383	0.386682	2.72532	0.00642399	0.127534	Cdk13	protein_coding	17710315	17805097	13
ENSMUSG00000034685	41.7886	-0.766295	0.281286	-2.72426	0.00644457	0.127749	Fam171a2	protein_coding	102436981	102447682	11
ENSMUSG00000051379	559.78	0.370253	0.13599	2.72265	0.00647601	0.128178	Flrt3	protein_coding	140650914	140671469	2
ENSMUSG00000015478	200.137	-0.414205	0.152258	-2.72042	0.00651998	0.128659	Rnf5	protein_coding	34601091	34603690	17
ENSMUSG00000021546	2017.05	-0.391209	0.143793	-2.72065	0.00651542	0.128659	Hnrnpk	protein_coding	58391142	58403343	13
ENSMUSG00000022175	1204.49	-0.189086	0.0695327	-2.71938	0.00654045	0.128675	Lrp10	protein_coding	54464137	54471497	14
ENSMUSG00000031996	3123.46	0.470745	0.173077	2.71985	0.00653115	0.128675	Aplp2	protein_coding	31149557	31211815	9
ENSMUSG00000071660	251.226	0.4149	0.152643	2.7181	0.00656573	0.128978	Ttc9c	protein_coding	8809075	8819333	19
ENSMUSG00000023913	107.804	1.12618	0.414458	2.71724	0.00658282	0.12912	Pla2g7	protein_coding	43568098	43612201	17
ENSMUSG00000038510	86.1192	1.03128	0.379876	2.71477	0.00663216	0.129893	Rpf2	protein_coding	40223246	40247036	10
ENSMUSG00000021236	497.886	0.487017	0.179437	2.71414	0.00664484	0.129947	Entpd5	protein_coding	84373857	84409029	12
ENSMUSG00000002396	94.4807	-0.471591	0.173824	-2.71305	0.0066668	0.130182	Ocel1	protein_coding	71371298	71379361	8
ENSMUSG00000031386	737.362	-0.252935	0.0932729	-2.71177	0.0066924	0.130296	Hcfc1	protein_coding	73942792	73966357	X
ENSMUSG00000062082	41.118	0.937927	0.345873	2.71177	0.00669256	0.130296	Cd200r4	protein_coding	44811733	44839150	16
ENSMUSG00000042043	433.648	-0.320128	0.118083	-2.71104	0.00670721	0.130387	Tbca	protein_coding	94788910	94842922	13
ENSMUSG00000010392	404.913	0.561651	0.207346	2.70876	0.00675355	0.130512	Gosr1	protein_coding	76726602	76763579	11
ENSMUSG00000027399	18.7339	0.996581	0.367711	2.71023	0.00672364	0.130512	Il1a	protein_coding	129299610	129309972	2
ENSMUSG00000031600	395.171	0.261357	0.0964581	2.70954	0.00673758	0.130512	Vps37a	protein_coding	40511783	40550757	8
ENSMUSG00000073684	147.691	-0.491678	0.181486	-2.70918	0.00674494	0.130512	Faap20	protein_coding	155249802	155256687	4
ENSMUSG00000017132	316.138	0.515063	0.190233	2.70754	0.00677829	0.130797	Cyth1	protein_coding	118132019	118248592	11
ENSMUSG00000027206	676.958	0.357163	0.131959	2.70661	0.00679734	0.130862	Cops2	protein_coding	125830304	125859139	2
ENSMUSG00000028847	342.714	-0.282132	0.104246	-2.7064	0.00680165	0.130862	Trappc3	protein_coding	126262325	126275883	4
ENSMUSG00000026721	1268.23	0.360428	0.133266	2.70457	0.00683934	0.131394	Rabgap1l	protein_coding	160219174	160793211	1
ENSMUSG00000021824	450.24	0.587321	0.217214	2.70388	0.0068534	0.131471	Ap3m1	protein_coding	21031442	21052508	14
ENSMUSG00000063049	107.313	-0.54721	0.202432	-2.70318	0.00686803	0.131558	Ing2	protein_coding	47667178	47675556	8
ENSMUSG00000058230	1094.18	0.399301	0.147754	2.70247	0.00688258	0.131644	Arhgap35	protein_coding	16493719	16614993	7
ENSMUSG00000030861	752.666	0.391874	0.145099	2.70074	0.00691859	0.132129	Acadsb	protein_coding	131410601	131448944	7
ENSMUSG00000031433	67.8496	1.02858	0.38097	2.6999	0.00693598	0.132129	Rbm41	protein_coding	139889511	139998595	X
ENSMUSG00000075415	571.061	0.52632	0.194948	2.6998	0.0069382	0.132129	Fnbp1	protein_coding	31026206	31142008	2
ENSMUSG00000034021	336.997	-0.398203	0.14752	-2.69931	0.00694838	0.13213	Pds5b	protein_coding	150673739	150810690	5
ENSMUSG00000003814	5110.82	0.590899	0.218988	2.69832	0.00696902	0.132139	Calr	protein_coding	84841850	84846934	8
ENSMUSG00000078578	1291.84	0.537555	0.199191	2.69869	0.00696134	0.132139	Ube2d3	protein_coding	135438149	135468198	3
ENSMUSG00000020440	597.654	-0.453396	0.168101	-2.69716	0.00699336	0.132408	Arf5	protein_coding	28423560	28426602	6
ENSMUSG00000025902	254.599	-0.524578	0.194635	-2.69519	0.00703481	0.132631	Sox17	protein_coding	4490931	4497354	1
ENSMUSG00000029249	394.172	0.258016	0.0957455	2.69481	0.00704281	0.132631	Rest	protein_coding	77265491	77286432	5
ENSMUSG00000038274	1570.76	-0.799651	0.296752	-2.69468	0.00704568	0.132631	Fau	protein_coding	6057844	6059524	19
ENSMUSG00000064367	15440.2	1.18921	0.44117	2.69557	0.00702677	0.132631	mt-Nd5	protein_coding	11742	13565	MT
ENSMUSG00000029614	3088.84	-0.213784	0.0793996	-2.69251	0.0070916	0.133046	Rpl6	protein_coding	121204481	121209241	5
ENSMUSG00000038024	463.825	0.495285	0.18397	2.6922	0.00709821	0.133046	Dennd4c	protein_coding	86748555	86850603	4
ENSMUSG00000042271	165.616	0.588156	0.218392	2.69312	0.00707866	0.133046	Nxt2	protein_coding	142226770	142239692	X
ENSMUSG00000035478	497.546	-0.282446	0.105116	-2.687	0.00720965	0.134941	Mbd3	protein_coding	80392539	80399550	10
ENSMUSG00000052419	362.225	-0.417508	0.155409	-2.68651	0.00722037	0.134949	2610001J05Rik	protein_coding	13867735	13871518	6
ENSMUSG00000041444	344.688	0.470067	0.175078	2.68489	0.00725536	0.135409	Arhgap32	protein_coding	32116136	32268446	9
ENSMUSG00000073409	601.838	-0.690222	0.257159	-2.68403	0.00727405	0.135565	H2-Q6	protein_coding	35424850	35430055	17
ENSMUSG00000020424	67.1429	-0.538706	0.201262	-2.67663	0.00743657	0.136174	Castor1	protein_coding	4218225	4222409	11
ENSMUSG00000025967	1504.42	-0.34944	0.130498	-2.67775	0.00741183	0.136174	Eef1b2	protein_coding	63176825	63180486	1
ENSMUSG00000026581	333.835	1.22222	0.456086	2.6798	0.00736657	0.136174	Sell	protein_coding	164061982	164084181	1
ENSMUSG00000027487	51.3277	-0.928836	0.346647	-2.67949	0.00737347	0.136174	Cdk5rap1	protein_coding	154335380	154373010	2
ENSMUSG00000028433	491.273	0.407959	0.152377	2.6773	0.00742189	0.136174	Ubap2	protein_coding	41194313	41275144	4
ENSMUSG00000031311	1242.96	0.341715	0.127563	2.6788	0.00738867	0.136174	Nono	protein_coding	101429318	101448591	X
ENSMUSG00000037336	29.3589	-0.851384	0.317639	-2.68035	0.00735443	0.136174	Mfsd2b	protein_coding	4862440	4874359	12
ENSMUSG00000044709	202.3	-0.404947	0.151207	-2.6781	0.00740418	0.136174	Gemin7	protein_coding	19564946	19577595	7
ENSMUSG00000048402	34.1655	0.858349	0.32029	2.67991	0.00736414	0.136174	Gli2	protein_coding	118834132	119053619	1
ENSMUSG00000048612	693.94	0.949351	0.354122	2.68086	0.00734331	0.136174	Myof	protein_coding	37899036	38043577	19
ENSMUSG00000049775	18298.9	-0.349874	0.130726	-2.67639	0.00744207	0.136174	Tmsb4x	protein_coding	167207093	167209315	X
ENSMUSG00000054405	765.135	0.691016	0.258123	2.67708	0.00742668	0.136174	Dnajc8	protein_coding	132535550	132553742	4
ENSMUSG00000068328	248.459	0.771329	0.288545	2.67317	0.00751384	0.137295	Aup1	protein_coding	83054521	83057808	6
ENSMUSG00000030814	180.264	-0.6805	0.254757	-2.67117	0.00755876	0.137707	Bcl7c	protein_coding	127661456	127708933	7
ENSMUSG00000040356	514.646	-0.343494	0.128635	-2.67029	0.00757847	0.137707	Skiv2l	protein_coding	34839228	34850210	17
ENSMUSG00000044393	205.506	0.419368	0.157015	2.67088	0.00756537	0.137707	Dsg2	protein_coding	20558074	20604521	18
ENSMUSG00000058355	736.54	0.292875	0.109677	2.67033	0.00757778	0.137707	Abce1	protein_coding	79683462	79711740	8
ENSMUSG00000033004	750.16	-0.340546	0.127569	-2.66949	0.00759659	0.137845	Mycbp2	protein_coding	103113411	103346814	14
ENSMUSG00000031148	394.442	0.430982	0.161638	2.66634	0.00766816	0.138759	Gpkow	protein_coding	7697131	7710262	X
ENSMUSG00000032491	65.5374	-0.548294	0.205655	-2.66608	0.00767411	0.138759	Nradd	protein_coding	110621135	110624452	9
ENSMUSG00000036585	1890.54	0.310207	0.116382	2.66541	0.00768939	0.138759	Fgf1	protein_coding	38838673	38929472	18
ENSMUSG00000038059	234.956	-0.39197	0.147045	-2.66565	0.00768393	0.138759	Smim3	protein_coding	60474191	60501987	18
ENSMUSG00000006169	729.038	0.377664	0.14181	2.66317	0.00774084	0.139309	Clint1	protein_coding	45851964	45910625	11
ENSMUSG00000038708	838.145	0.276325	0.103758	2.66316	0.00774116	0.139309	Golga4	protein_coding	118506267	118582519	9
ENSMUSG00000027860	220.862	0.651758	0.244811	2.66229	0.00776105	0.139475	Vangl1	protein_coding	102153583	102204693	3
ENSMUSG00000079477	2292.17	0.389449	0.146405	2.66008	0.00781228	0.140203	Rab7	protein_coding	87999106	88045270	6
ENSMUSG00000028698	262.939	0.341307	0.128413	2.65789	0.00786312	0.14081	Pik3r3	protein_coding	116221618	116303056	4
ENSMUSG00000029427	179.316	0.509323	0.191652	2.65754	0.00787125	0.14081	Zcchc8	protein_coding	123698294	123721100	5
ENSMUSG00000040084	98.631	0.702172	0.264249	2.65724	0.00787837	0.14081	Bub1b	protein_coding	118598211	118641591	2
ENSMUSG00000031217	915.807	-0.256023	0.0963679	-2.65673	0.00789033	0.140831	Efnb1	protein_coding	99136130	99148991	X
ENSMUSG00000024069	62.1481	-0.992734	0.373807	-2.65574	0.00791352	0.141053	Slc30a6	protein_coding	74395608	74424221	17
ENSMUSG00000028670	369.475	-0.440932	0.16614	-2.65399	0.00795471	0.141594	Lypla2	protein_coding	135968224	135972626	4
ENSMUSG00000040761	584.959	0.779257	0.293726	2.65301	0.00797782	0.141812	Spen	protein_coding	141467890	141538597	4
ENSMUSG00000028530	1499.42	0.385088	0.145178	2.65251	0.00798955	0.141828	Jak1	protein_coding	101152367	101265282	4
ENSMUSG00000031558	307.528	0.91974	0.34701	2.65047	0.00803794	0.141946	Slit2	protein_coding	47983138	48307733	5
ENSMUSG00000034903	399.477	0.502313	0.189523	2.6504	0.0080396	0.141946	Cobll1	protein_coding	65088339	65239403	2
ENSMUSG00000040747	385.915	0.514183	0.193944	2.65119	0.00802084	0.141946	Cd53	protein_coding	106759921	106790149	3
ENSMUSG00000060206	203.336	0.605804	0.228563	2.65049	0.00803759	0.141946	Zfp462	protein_coding	54945048	55083563	4
ENSMUSG00000019877	1644.31	0.373443	0.140966	2.64917	0.00806887	0.142079	Serinc1	protein_coding	57515774	57532530	10
ENSMUSG00000030704	1194.75	0.306776	0.115794	2.64932	0.00806531	0.142079	Rab6a	protein_coding	100607410	100641268	7
ENSMUSG00000019494	395.617	-0.352113	0.132983	-2.64782	0.00810134	0.142268	Cops6	protein_coding	138161071	138164646	5
ENSMUSG00000019794	203.803	-0.400932	0.151396	-2.64823	0.00809144	0.142268	Katna1	protein_coding	7726000	7763150	10
ENSMUSG00000034390	509.67	0.278995	0.105456	2.64561	0.00815429	0.142624	Cmip	protein_coding	117257064	117459430	8
ENSMUSG00000040613	90.6902	0.593894	0.224462	2.64585	0.00814862	0.142624	Apobec1	protein_coding	122577792	122602444	6
ENSMUSG00000074748	1417.7	-0.326922	0.123549	-2.6461	0.00814261	0.142624	Atxn7l3b	protein_coding	112925430	112929001	10
ENSMUSG00000069743	43.2102	0.66759	0.252409	2.64488	0.00817207	0.142744	Zfp820	protein_coding	21816885	21845772	17
ENSMUSG00000015733	1239.38	0.370423	0.140107	2.64386	0.00819665	0.14284	Capza2	protein_coding	17636234	17666972	6
ENSMUSG00000038305	153.788	0.735987	0.278388	2.64375	0.00819943	0.14284	Spats2l	protein_coding	57774162	57948394	1
ENSMUSG00000059743	546.928	-0.378196	0.143098	-2.64291	0.0082198	0.143005	Fdps	protein_coding	89093588	89101959	3
ENSMUSG00000002524	704.112	-0.205203	0.0777207	-2.64026	0.00828433	0.143936	Puf60	protein_coding	76070182	76080924	15
ENSMUSG00000043336	595.488	0.540745	0.204847	2.63976	0.00829655	0.143957	Filip1l	protein_coding	57353093	57573126	16
ENSMUSG00000064289	197.867	0.399389	0.151354	2.63877	0.00832081	0.144187	Tank	protein_coding	61578585	61654171	2
ENSMUSG00000034911	307.047	-0.897191	0.34025	-2.63686	0.00836779	0.144809	Ushbp1	protein_coding	71384272	71395802	8
ENSMUSG00000001783	844.283	-0.257771	0.0979632	-2.63131	0.00850574	0.144878	Rtcb	protein_coding	85938637	85957823	10
ENSMUSG00000014959	850.508	0.312871	0.118794	2.63372	0.0084454	0.144878	Gorasp2	protein_coding	70661576	70712636	2
ENSMUSG00000018411	996.464	-0.406571	0.154307	-2.63481	0.00841841	0.144878	Mapt	protein_coding	104231390	104332090	11
ENSMUSG00000020107	294.67	-0.430138	0.163414	-2.6322	0.00848334	0.144878	Anapc16	protein_coding	59987409	60003135	10
ENSMUSG00000021009	308.261	0.890734	0.338418	2.63205	0.00848714	0.144878	Ptpn21	protein_coding	98676741	98737405	12
ENSMUSG00000021998	2324.92	0.540899	0.205534	2.63168	0.00849646	0.144878	Lcp1	protein_coding	75131101	75230842	14
ENSMUSG00000022702	247.888	0.55754	0.211878	2.63142	0.00850299	0.144878	Hira	protein_coding	18877037	18970309	16
ENSMUSG00000027550	199.284	0.349994	0.132781	2.63587	0.00839221	0.144878	Lrrcc1	protein_coding	14533788	14572658	3
ENSMUSG00000032925	50.0693	0.720014	0.273219	2.6353	0.00840631	0.144878	Itgbl1	protein_coding	123659971	123975618	14
ENSMUSG00000056486	84.9379	0.989622	0.376152	2.63091	0.00851575	0.144878	Chn1	protein_coding	73610660	73775346	2
ENSMUSG00000058672	646.665	-0.440458	0.167414	-2.63096	0.00851449	0.144878	Tubb2a	protein_coding	34074274	34078007	13
ENSMUSG00000068739	670.725	0.504083	0.191426	2.6333	0.00845601	0.144878	Sars	protein_coding	108424865	108445209	3
ENSMUSG00000068923	176.289	-0.555241	0.210848	-2.63337	0.00845417	0.144878	Syt11	protein_coding	88744700	88775164	3
ENSMUSG00000038039	565.41	-0.492548	0.187334	-2.62925	0.00855723	0.145024	Gcc2	protein_coding	58255497	58305599	10
ENSMUSG00000060803	930.278	-0.439675	0.167225	-2.62924	0.00855759	0.145024	Gstp1	protein_coding	4035407	4037985	19
ENSMUSG00000069020	153.038	-0.544842	0.207192	-2.62965	0.00854723	0.145024	Urm1	protein_coding	29820075	29845002	2
ENSMUSG00000056763	265.612	-0.688728	0.262017	-2.62856	0.00857475	0.145127	Cspp1	protein_coding	10037987	10136768	1
ENSMUSG00000026915	377.132	0.429828	0.163598	2.62733	0.00860566	0.145355	Strbp	protein_coding	37483228	37703859	2
ENSMUSG00000027247	866.209	0.363473	0.138353	2.62715	0.00861044	0.145355	Arhgap1	protein_coding	91649860	91672326	2
ENSMUSG00000022048	1508.09	-0.378575	0.144239	-2.62465	0.00867393	0.146238	Dpysl2	protein_coding	66802864	66868688	14
ENSMUSG00000006344	56.1149	0.957253	0.364823	2.62388	0.00869343	0.146379	Ggt5	protein_coding	75589340	75617200	10
ENSMUSG00000022350	346.14	0.857775	0.327341	2.62044	0.00878176	0.146938	Washc5	protein_coding	59331997	59374167	15
ENSMUSG00000032059	151.394	-0.52	0.198476	-2.61996	0.00879406	0.146938	Alg9	protein_coding	50775019	50843542	9
ENSMUSG00000034723	396.561	0.305383	0.116522	2.62082	0.00877182	0.146938	Tmx4	protein_coding	134594185	134644145	2
ENSMUSG00000040760	400.968	0.317141	0.121027	2.62041	0.00878247	0.146938	Appl1	protein_coding	26918988	26971232	14
ENSMUSG00000058267	199.118	-0.479713	0.182999	-2.6214	0.00875688	0.146938	Mrps14	protein_coding	160195215	160202170	1
ENSMUSG00000066442	64.5	-0.620932	0.236972	-2.62027	0.00878597	0.146938	Mthfs	protein_coding	89210676	89377713	9
ENSMUSG00000021388	127.73	0.784003	0.299357	2.61896	0.00881985	0.147156	Aspn	protein_coding	49544443	49567565	13
ENSMUSG00000021840	755.782	0.192749	0.0736083	2.61858	0.00882958	0.147156	Mapk1ip1l	protein_coding	47298266	47323204	14
ENSMUSG00000049001	2912.25	0.833746	0.318518	2.61758	0.00885564	0.147402	Ndnf	protein_coding	65671590	65712326	6
ENSMUSG00000000204	107.816	1.63343	0.624262	2.61658	0.00888147	0.147519	Slfn4	protein_coding	83175186	83190216	11
ENSMUSG00000004837	531.184	-0.419396	0.160421	-2.61434	0.00893994	0.147519	Grap	protein_coding	61653265	61672784	11
ENSMUSG00000030978	323.525	0.461584	0.176603	2.61368	0.00895732	0.147519	Rrm1	protein_coding	102441695	102469771	7
ENSMUSG00000031075	1119.49	0.699141	0.267405	2.61453	0.0089349	0.147519	Ano1	protein_coding	144588549	144751974	7
ENSMUSG00000033624	138.839	0.888746	0.340077	2.61337	0.0089654	0.147519	Pdpr	protein_coding	111094630	111137074	8
ENSMUSG00000037725	46.6674	1.04611	0.400167	2.61418	0.00894423	0.147519	Ckap2	protein_coding	22168160	22185819	8
ENSMUSG00000039899	321.927	0.487315	0.186302	2.61573	0.00890371	0.147519	Fgl2	protein_coding	21372642	21378374	5
ENSMUSG00000050912	1541.2	0.287066	0.109766	2.61525	0.00891616	0.147519	Tmem123	protein_coding	7764041	7794333	9
ENSMUSG00000054626	30.1026	0.828486	0.316762	2.61548	0.00891021	0.147519	Xlr	protein_coding	53777118	53797706	X
ENSMUSG00000073489	60.9984	1.07781	0.412483	2.61299	0.0089754	0.147519	Ifi204	protein_coding	173747293	173766943	1
ENSMUSG00000040855	626.208	0.486383	0.186197	2.6122	0.00899616	0.147675	Reps2	protein_coding	162411954	162643649	X
ENSMUSG00000039831	427.596	0.837059	0.320731	2.60985	0.0090583	0.148323	Arhgap29	protein_coding	121952541	122016753	3
ENSMUSG00000040913	146.433	-0.579134	0.221883	-2.61008	0.0090521	0.148323	Fbxw4	protein_coding	45578254	45660312	19
ENSMUSG00000052539	1467.73	0.525545	0.201516	2.60795	0.00910859	0.148787	Magi3	protein_coding	104013259	104220374	3
ENSMUSG00000058301	117.701	2.72057	1.0432	2.60792	0.00910942	0.148787	Upf1	protein_coding	70331525	70353278	8
ENSMUSG00000041362	438.708	0.447948	0.171823	2.60704	0.00913295	0.148851	Shtn1	protein_coding	58973356	59076100	19
ENSMUSG00000074457	796.889	-0.392181	0.150439	-2.60692	0.0091361	0.148851	S100a16	protein_coding	90537254	90543151	3
ENSMUSG00000021127	1751.14	0.387053	0.148507	2.6063	0.00915256	0.148934	Zfp36l1	protein_coding	80107754	80113013	12
ENSMUSG00000095597	402.276	-1.14324	0.438715	-2.60588	0.00916397	0.148934	Gm6472	transcribed_processed_pseudogene	152909505	152910155	X
ENSMUSG00000026669	29.0767	1.34642	0.516786	2.60537	0.00917746	0.148969	Mcm10	protein_coding	4989714	5012791	2
ENSMUSG00000028857	180.417	-0.50845	0.195239	-2.60425	0.00920751	0.149271	Tmem222	protein_coding	133266045	133277792	4
ENSMUSG00000103879	27538.3	-0.206505	0.0793193	-2.60346	0.00922869	0.149429	Sftpb	protein_coding	72304610	72314372	CHR_MG184_PATCH
ENSMUSG00000035027	503.076	-0.421981	0.162157	-2.6023	0.0092602	0.149754	Map2k2	protein_coding	81105915	81133975	10
ENSMUSG00000009687	538.768	0.76834	0.29561	2.59917	0.00934497	0.150382	Fxyd5	protein_coding	31032722	31042481	7
ENSMUSG00000021186	51.7201	1.08974	0.419211	2.59951	0.0093356	0.150382	Fbln5	protein_coding	101746565	101819055	12
ENSMUSG00000043885	296.37	0.475033	0.182733	2.5996	0.00933336	0.150382	Slc36a4	protein_coding	15709738	15743361	9
ENSMUSG00000049103	278.241	0.916171	0.352475	2.59925	0.00934275	0.150382	Ccr2	protein_coding	124101950	124113557	9
ENSMUSG00000013878	177.943	0.360415	0.138721	2.59813	0.00937329	0.150652	Rnf170	protein_coding	26119368	26151790	8
ENSMUSG00000017737	166.951	1.64772	0.63452	2.59679	0.00940986	0.150869	Mmp9	protein_coding	164940780	164955850	2
ENSMUSG00000061232	4429.8	-0.367577	0.141543	-2.59693	0.00940609	0.150869	H2-K1	protein_coding	33996017	34000347	17
ENSMUSG00000022528	666.377	-0.552717	0.213308	-2.59117	0.00956499	0.151134	Hes1	protein_coding	30064384	30067796	16
ENSMUSG00000024887	118.929	1.57946	0.609122	2.593	0.00951417	0.151134	Asah2	protein_coding	31982597	32108211	19
ENSMUSG00000030588	204.123	0.292245	0.112732	2.59239	0.00953113	0.151134	Yif1b	protein_coding	29238329	29247597	7
ENSMUSG00000030815	170.782	-0.417533	0.161039	-2.59275	0.00952122	0.151134	Phkg2	protein_coding	127573340	127583307	7
ENSMUSG00000030970	412.148	-0.258046	0.0994208	-2.59549	0.00944561	0.151134	Ctbp2	protein_coding	132987563	133124354	7
ENSMUSG00000031781	142.508	-0.526812	0.203295	-2.59137	0.00955953	0.151134	Ciapin1	protein_coding	94819804	94838358	8
ENSMUSG00000032295	329.566	-0.642285	0.247732	-2.59266	0.00952366	0.151134	Man2c1	protein_coding	57130690	57142722	9
ENSMUSG00000033111	120.709	1.03607	0.399236	2.59512	0.00945568	0.151134	3830406C13Rik	protein_coding	12284173	12303231	14
ENSMUSG00000040651	398.045	0.775365	0.299133	2.59204	0.00954093	0.151134	Tasor	protein_coding	27428834	27483555	14
ENSMUSG00000047534	27.2205	1.59856	0.616484	2.59303	0.00951332	0.151134	Mis18bp1	protein_coding	65132734	65172604	12
ENSMUSG00000054728	1073.4	0.669176	0.258209	2.59161	0.00955293	0.151134	Phactr1	protein_coding	42680623	43138526	13
ENSMUSG00000089917	179.963	-0.666225	0.256873	-2.5936	0.00949782	0.151134	Uckl1	protein_coding	181569149	181584892	2
ENSMUSG00000011148	216.929	0.470629	0.181708	2.59003	0.00959687	0.151455	Adssl1	protein_coding	112620045	112641360	12
ENSMUSG00000046721	363.482	0.625681	0.241648	2.58922	0.00961931	0.151626	Rpl14-ps1	processed_pseudogene	45324965	45325617	7
ENSMUSG00000002111	187.864	0.739585	0.285869	2.58715	0.00967743	0.151654	Spi1	protein_coding	91082390	91115756	2
ENSMUSG00000018415	506.016	0.252039	0.0973892	2.58795	0.00965483	0.151654	Gid4	protein_coding	60417145	60450927	11
ENSMUSG00000045671	304.453	0.431803	0.166907	2.58709	0.00967903	0.151654	Spred2	protein_coding	19924375	20024026	11
ENSMUSG00000046541	72.9155	0.708801	0.273836	2.58841	0.00964205	0.151654	Zfp526	protein_coding	25221425	25227507	7
ENSMUSG00000048878	516.884	-0.230708	0.0891582	-2.58762	0.00966403	0.151654	Hexim1	protein_coding	103116231	103119725	11
ENSMUSG00000034928	907.745	0.536653	0.207509	2.58617	0.00970503	0.151879	Rnf44	protein_coding	54679399	54693907	13
ENSMUSG00000041058	1605.64	0.38403	0.14853	2.58553	0.00972289	0.151977	Wwp1	protein_coding	19608303	19708993	4
ENSMUSG00000024924	414.671	0.409222	0.158311	2.58492	0.0097401	0.152064	Vldlr	protein_coding	27216484	27254231	19
ENSMUSG00000031967	342.951	-0.503188	0.194779	-2.58338	0.00978383	0.152565	Afg3l1	protein_coding	123477903	123503916	8
ENSMUSG00000034761	377.057	0.419056	0.162293	2.5821	0.00982024	0.15295	Map4k5	protein_coding	69803750	69893200	12
ENSMUSG00000012848	2205.98	-0.309967	0.120202	-2.57872	0.00991666	0.153176	Rps5	protein_coding	12922290	12926686	7
ENSMUSG00000024548	236.83	0.379393	0.147105	2.57907	0.00990666	0.153176	Setbp1	protein_coding	78750380	79109391	18
ENSMUSG00000026558	245.929	0.60577	0.234734	2.58066	0.00986104	0.153176	Uck2	protein_coding	167222883	167285320	1
ENSMUSG00000035547	197.69	0.551264	0.213575	2.58113	0.00984777	0.153176	Capn5	protein_coding	98121559	98178274	7
ENSMUSG00000036985	332.039	0.312728	0.121225	2.57973	0.0098877	0.153176	Zdhhc9	protein_coding	48171969	48208878	X
ENSMUSG00000040111	212.882	-0.436471	0.169254	-2.5788	0.00991454	0.153176	Gramd1b	protein_coding	40293233	40531383	9
ENSMUSG00000074651	33.6449	1.5124	0.586395	2.57915	0.00990431	0.153176	Mcidas	protein_coding	112993845	113000394	13
ENSMUSG00000019990	200.661	0.478635	0.185659	2.57803	0.0099364	0.15326	Pde7b	protein_coding	20398004	20725078	10
ENSMUSG00000025041	79.942	1.56489	0.607083	2.57772	0.00994553	0.15326	Nt5c2	protein_coding	46883317	47015153	19
ENSMUSG00000074238	279.717	0.425111	0.164999	2.57644	0.00998225	0.153644	Ap1ar	protein_coding	127807007	127837523	3
ENSMUSG00000079547	323.999	-0.458762	0.17818	-2.57472	0.0100322	0.154232	H2-DMb1	protein_coding	34153072	34160230	17
ENSMUSG00000022952	615.214	0.241019	0.0936668	2.57316	0.0100776	0.154385	Runx1	protein_coding	92601466	92826149	16
ENSMUSG00000025736	289.225	0.328888	0.127805	2.57335	0.010072	0.154385	Jmjd8	protein_coding	25828867	25831843	17
ENSMUSG00000026712	602.087	0.401828	0.156145	2.57343	0.0100697	0.154385	Mrc1	protein_coding	14229392	14332057	2
ENSMUSG00000004263	613.156	0.694495	0.269963	2.57255	0.0100952	0.154474	Atn1	protein_coding	124742544	124756524	6
ENSMUSG00000026341	1993.47	0.237591	0.0923724	2.5721	0.0101084	0.154496	Actr3	protein_coding	125392905	125435727	1
ENSMUSG00000040998	4213.24	0.558565	0.217298	2.57051	0.010155	0.154846	Npnt	protein_coding	132881745	132950291	3
ENSMUSG00000055371	311.094	0.445418	0.173254	2.5709	0.0101435	0.154846	Stam2	protein_coding	52691664	52742281	2
ENSMUSG00000004610	516.683	-0.524815	0.204278	-2.56912	0.0101956	0.155029	Etfb	protein_coding	43444083	43457800	7
ENSMUSG00000023224	1697.17	0.369159	0.143726	2.56848	0.0102144	0.155029	Serping1	protein_coding	84765387	84775444	2
ENSMUSG00000026880	929.644	0.238375	0.0927781	2.5693	0.0101904	0.155029	Stom	protein_coding	35313986	35336976	2
ENSMUSG00000057530	3364.42	0.458797	0.178598	2.56889	0.0102026	0.155029	Ece1	protein_coding	137862237	137965229	4
ENSMUSG00000022204	186.422	-0.355699	0.13851	-2.56804	0.0102276	0.15505	Ngdn	protein_coding	55015454	55024137	14
ENSMUSG00000000959	237.977	0.328035	0.128084	2.56109	0.0104344	0.15527	Oxa1l	protein_coding	54360834	54369673	14
ENSMUSG00000004980	2011.46	-0.351616	0.137372	-2.55959	0.0104795	0.15527	Hnrnpa2b1	protein_coding	51460932	51469894	6
ENSMUSG00000020277	448.249	-0.334986	0.130663	-2.56374	0.0103551	0.15527	Pfkl	protein_coding	77986947	78010083	10
ENSMUSG00000028789	179.797	-0.455892	0.17767	-2.56594	0.0102896	0.15527	Azin2	protein_coding	128930233	128962442	4
ENSMUSG00000029372	131.423	-0.803855	0.31373	-2.56225	0.0103996	0.15527	Ppbp	protein_coding	90768518	90770063	5
ENSMUSG00000032047	530.276	-0.341225	0.133262	-2.56057	0.0104501	0.15527	Acat1	protein_coding	53580522	53610382	9
ENSMUSG00000032305	191.422	-0.332322	0.129727	-2.56169	0.0104163	0.15527	Fam219b	protein_coding	57537528	57543184	9
ENSMUSG00000034432	347.155	-0.408925	0.159505	-2.56371	0.010356	0.15527	Cops8	protein_coding	90602981	90613341	1
ENSMUSG00000038212	586.26	0.26596	0.103635	2.5663	0.0102789	0.15527	Mfsd14b	protein_coding	65064663	65112975	13
ENSMUSG00000038705	168.491	-0.369112	0.144198	-2.55976	0.0104743	0.15527	Gmeb2	protein_coding	181251449	181288035	2
ENSMUSG00000043782	48.244	-0.608507	0.237092	-2.56654	0.0102719	0.15527	Bicdl2	protein_coding	23660506	23668621	17
ENSMUSG00000047767	93.8699	-0.710906	0.277268	-2.56396	0.0103485	0.15527	Atg16l2	protein_coding	101263034	101302251	7
ENSMUSG00000055900	59.2632	0.715798	0.279373	2.56216	0.0104025	0.15527	Tmem69	protein_coding	116551633	116555936	4
ENSMUSG00000058569	944.375	-0.2511	0.0980524	-2.56087	0.0104409	0.15527	Tmed9	protein_coding	55573732	55597697	13
ENSMUSG00000059325	6942.32	-0.277584	0.108214	-2.56514	0.0103135	0.15527	Hopx	protein_coding	77086988	77115121	5
ENSMUSG00000061477	2264.37	-0.409412	0.159648	-2.56448	0.0103331	0.15527	Rps7	protein_coding	28630854	28635953	12
ENSMUSG00000062825	12318.1	-0.230551	0.0899277	-2.56374	0.0103551	0.15527	Actg1	protein_coding	120345690	120348542	11
ENSMUSG00000069515	2849.66	0.561821	0.219476	2.55983	0.0104724	0.15527	Lyz1	protein_coding	117287797	117292868	10
ENSMUSG00000069892	530.177	0.558457	0.217998	2.56175	0.0104146	0.15527	9930111J21Rik2	protein_coding	49015874	49051242	11
ENSMUSG00000078502	35.136	1.01485	0.396362	2.56041	0.0104548	0.15527	Gm13212	protein_coding	145585166	145625345	4
ENSMUSG00000044551	100.077	-0.499392	0.195207	-2.55827	0.0105193	0.155508	9930012K11Rik	protein_coding	70154405	70159502	14
ENSMUSG00000046667	99.5661	-0.698322	0.272939	-2.55853	0.0105116	0.155508	Rbm12b1	protein_coding	12140264	12146731	4
ENSMUSG00000054843	735.53	0.434955	0.170124	2.55669	0.0105673	0.155969	Atrnl1	protein_coding	57611034	58133343	19
ENSMUSG00000057113	2066.23	0.259792	0.101622	2.55646	0.0105743	0.155969	Npm1	protein_coding	33152287	33163206	11
ENSMUSG00000051504	19.1373	1.00954	0.395034	2.55558	0.010601	0.156185	Siglech	protein_coding	55768178	55778925	7
ENSMUSG00000066000	38.4623	0.734151	0.287591	2.55276	0.0106873	0.15728	Zfp979	protein_coding	147611937	147642513	4
ENSMUSG00000019820	1380.28	0.584117	0.228871	2.55216	0.0107056	0.157372	Utrn	protein_coding	12382188	12869365	10
ENSMUSG00000020708	628.124	-0.327501	0.128409	-2.55045	0.0107585	0.157515	Psmc5	protein_coding	106256154	106263120	11
ENSMUSG00000025208	195.114	-0.333503	0.130742	-2.55085	0.0107461	0.157515	Mrpl43	protein_coding	45004829	45006442	19
ENSMUSG00000026349	593.245	-0.381847	0.149727	-2.55029	0.0107635	0.157515	Ccnt2	protein_coding	127774164	127808061	1
ENSMUSG00000029155	216.621	0.632059	0.247743	2.55127	0.0107331	0.157515	Spata18	protein_coding	73651379	73679512	5
ENSMUSG00000021360	711.228	0.296792	0.116407	2.54959	0.0107848	0.157651	Gcnt2	protein_coding	40859754	40960892	13
ENSMUSG00000036835	336.214	-0.383899	0.150645	-2.54837	0.0108229	0.158031	Psenen	protein_coding	30561863	30563627	7
ENSMUSG00000028978	180.843	-0.460345	0.180705	-2.5475	0.0108499	0.158248	Nos3	protein_coding	24364810	24384474	5
ENSMUSG00000046718	419.357	-0.660226	0.25924	-2.54677	0.0108724	0.1584	Bst2	protein_coding	71534255	71537456	8
ENSMUSG00000042705	198.018	-0.29794	0.117035	-2.54572	0.0109052	0.158525	Commd10	protein_coding	46958816	47234284	18
ENSMUSG00000052821	42.699	0.997688	0.391866	2.54599	0.0108968	0.158525	Cysltr1	protein_coding	106574346	106603679	X
ENSMUSG00000029146	441.394	-0.537074	0.211045	-2.54483	0.0109331	0.158578	Snx17	protein_coding	31193227	31199143	5
ENSMUSG00000046753	54.2058	0.882754	0.346842	2.54512	0.010924	0.158578	Ccdc66	protein_coding	27481090	27508460	14
ENSMUSG00000033819	428.21	-0.422406	0.166022	-2.54428	0.0109503	0.158652	Ppp1r16a	protein_coding	76671615	76694919	15
ENSMUSG00000021390	1345.88	0.524717	0.206426	2.54192	0.0110246	0.159375	Ogn	protein_coding	49608046	49624501	13
ENSMUSG00000094942	20.0099	1.12813	0.443769	2.54215	0.0110172	0.159375	Gm3604	protein_coding	62368328	62383177	13
ENSMUSG00000024048	402.327	0.688636	0.270999	2.5411	0.0110504	0.159481	Myl12a	protein_coding	70993656	71002878	17
ENSMUSG00000027751	35.9332	1.6867	0.663815	2.54091	0.0110563	0.159481	Supt20	protein_coding	54692807	54728766	3
ENSMUSG00000023036	493.904	-1.02783	0.404744	-2.53946	0.0111022	0.159898	Pcdhgc4	protein_coding	37815079	37841873	18
ENSMUSG00000047953	21.3076	-1.0366	0.408286	-2.53889	0.0111203	0.159898	Gp5	protein_coding	30307685	30310779	16
ENSMUSG00000053453	199.133	0.406864	0.160255	2.53885	0.0111219	0.159898	Thoc7	protein_coding	13949012	13961852	14
ENSMUSG00000004591	735.966	0.337472	0.133067	2.53611	0.0112093	0.160471	Pkn2	protein_coding	142790902	142882004	3
ENSMUSG00000021922	723.316	0.78089	0.307958	2.5357	0.0112222	0.160471	Itih4	protein_coding	30886476	30902353	14
ENSMUSG00000027883	100.409	0.911333	0.359284	2.53652	0.011196	0.160471	Gpsm2	protein_coding	108678638	108722309	3
ENSMUSG00000030213	837.171	0.26359	0.10398	2.53501	0.0112443	0.160471	Atf7ip	protein_coding	136506167	136610862	6
ENSMUSG00000040121	17.4029	-1.01696	0.400834	-2.5371	0.0111775	0.160471	Rep15	protein_coding	147032584	147034245	6
ENSMUSG00000041577	1895.38	0.639696	0.252299	2.53547	0.0112298	0.160471	Prelp	protein_coding	133910304	133921414	1
ENSMUSG00000091512	278.875	-0.259467	0.102358	-2.53491	0.0112476	0.160471	Lamtor3	protein_coding	137918506	137928900	3
ENSMUSG00000029570	312.735	-0.355623	0.140319	-2.53439	0.0112643	0.160534	Lfng	protein_coding	140607320	140615545	5
ENSMUSG00000004931	155.373	-0.350844	0.138521	-2.53278	0.0113161	0.160683	Apba3	protein_coding	81266960	81273246	10
ENSMUSG00000030882	54.7696	-1.36438	0.538973	-2.53145	0.0113594	0.160683	Dnhd1	protein_coding	105650827	105721799	7
ENSMUSG00000037674	272.121	0.300913	0.118812	2.53268	0.0113195	0.160683	Rfx7	protein_coding	72532240	72622937	9
ENSMUSG00000041120	1242.1	-0.250184	0.0987444	-2.53365	0.011288	0.160683	Nbl1	protein_coding	139082284	139092993	4
ENSMUSG00000053897	2909.27	0.33558	0.132567	2.5314	0.0113607	0.160683	Slc39a8	protein_coding	135825279	135888572	3
ENSMUSG00000054720	939.272	0.466114	0.184052	2.53251	0.0113249	0.160683	Lrrc8c	protein_coding	105519388	105613018	5
ENSMUSG00000055799	262.152	0.702386	0.277397	2.53206	0.0113394	0.160683	Tcf7l1	protein_coding	72626378	72789254	6
ENSMUSG00000004508	357.806	0.378751	0.149722	2.52969	0.0114163	0.161122	Gab2	protein_coding	97081586	97308946	7
ENSMUSG00000079658	380.2	-0.461044	0.182237	-2.52991	0.0114092	0.161122	Eloc	protein_coding	16641725	16657042	1
ENSMUSG00000001062	135.208	-0.490191	0.19382	-2.52911	0.0114354	0.161177	Vps9d1	protein_coding	123242356	123254348	8
ENSMUSG00000030682	35.036	1.2912	0.510594	2.52881	0.0114449	0.161177	Cdipt	protein_coding	126975914	126980501	7
ENSMUSG00000022139	499.722	1.20566	0.477135	2.52687	0.0115084	0.161583	Mbnl2	protein_coding	120275669	120431697	14
ENSMUSG00000039738	129.063	0.606359	0.240027	2.52622	0.0115298	0.161583	Slx4	protein_coding	3979105	4003770	16
ENSMUSG00000045867	51.0727	1.06804	0.422679	2.52682	0.0115099	0.161583	Cradd	protein_coding	95174746	95324133	10
ENSMUSG00000089945	84.6155	1.40322	0.555501	2.52604	0.0115355	0.161583	Pakap	protein_coding	57568179	57896982	4
ENSMUSG00000090266	121.172	-0.430504	0.170392	-2.52656	0.0115187	0.161583	Mettl23	protein_coding	116843278	116854263	11
ENSMUSG00000047989	262.128	0.320872	0.12705	2.52555	0.0115517	0.161637	Ino80c	protein_coding	24104757	24121953	18
ENSMUSG00000020766	190.051	-0.435216	0.172379	-2.52476	0.0115778	0.16167	Galk1	protein_coding	116008457	116012719	11
ENSMUSG00000030826	208.744	-0.627462	0.248592	-2.52407	0.0116006	0.16167	Bcat2	protein_coding	45570153	45589711	7
ENSMUSG00000031078	1094.63	0.416326	0.164948	2.52398	0.0116035	0.16167	Cttn	protein_coding	144435733	144471009	7
ENSMUSG00000059248	750.224	0.292535	0.115871	2.52465	0.0115812	0.16167	2020-09-09	protein_coding	117199661	117362325	11
ENSMUSG00000098923	141.581	-0.37482	0.148594	-2.52245	0.0116541	0.162202	Tmem185b	protein_coding	119526160	119528983	1
ENSMUSG00000029068	819.68	-0.545554	0.21639	-2.52116	0.0116969	0.162625	Ccnl2	protein_coding	155812489	155824543	4
ENSMUSG00000036959	198.621	1.17577	0.466792	2.51883	0.0117745	0.163357	Bcorl1	protein_coding	48341358	48408049	X
ENSMUSG00000046711	156.336	1.33117	0.528433	2.51908	0.0117661	0.163357	Hmga1	protein_coding	27556497	27563674	17
ENSMUSG00000022651	231.304	1.96484	0.780407	2.51771	0.0118119	0.16353	Retnlg	protein_coding	48872621	48874496	16
ENSMUSG00000036810	273.429	-0.266428	0.105821	-2.51773	0.0118115	0.16353	Cnep1r1	protein_coding	88118769	88135110	8
ENSMUSG00000033294	101.973	-0.535796	0.212857	-2.51716	0.0118305	0.163614	Noc4l	protein_coding	110648418	110653417	5
ENSMUSG00000027597	258.218	0.663182	0.263524	2.51659	0.0118495	0.163704	Ahcy	protein_coding	155059310	155074497	2
ENSMUSG00000037266	2774.97	-0.630928	0.250757	-2.5161	0.0118663	0.163762	Rsrp1	protein_coding	134923592	134927671	4
ENSMUSG00000024661	13493.1	0.251144	0.0998532	2.51513	0.0118988	0.163866	Fth1	protein_coding	9980598	9985098	19
ENSMUSG00000027763	2563.81	0.28333	0.112636	2.51545	0.0118879	0.163866	Mbnl1	protein_coding	60472830	60629750	3
ENSMUSG00000009927	144.1	-0.534966	0.212804	-2.5139	0.0119406	0.164268	Rps25	protein_coding	44407139	44410427	9
ENSMUSG00000040746	549.742	-0.405246	0.161246	-2.51322	0.0119635	0.164324	Rnf167	protein_coding	70647235	70651421	11
ENSMUSG00000058835	880.023	0.348314	0.138603	2.51303	0.0119698	0.164324	Abi1	protein_coding	22940073	23040241	2
ENSMUSG00000039263	375.089	-0.320027	0.127399	-2.512	0.0120048	0.164633	Npepl1	protein_coding	174110349	174123070	2
ENSMUSG00000046351	229.693	0.513693	0.204551	2.51132	0.0120282	0.164779	Zfp322a	protein_coding	23353103	23369208	13
ENSMUSG00000015214	256.747	0.395151	0.157418	2.51021	0.0120659	0.164831	Mtmr1	protein_coding	71364760	71419196	X
ENSMUSG00000025889	208.26	-0.880696	0.350861	-2.5101	0.0120697	0.164831	Snca	protein_coding	60731575	60829855	6
ENSMUSG00000031553	16.667	2.62667	1.04637	2.51026	0.0120644	0.164831	Adam3	protein_coding	24677225	24725852	8
ENSMUSG00000008730	2002.82	0.396468	0.158071	2.50817	0.0121359	0.165217	Hipk1	protein_coding	103739815	103791563	3
ENSMUSG00000027947	188.228	0.843332	0.336224	2.50824	0.0121333	0.165217	Il6ra	protein_coding	89864059	89913196	3
ENSMUSG00000070462	400.381	-0.295457	0.117791	-2.50831	0.0121309	0.165217	Tlnrd1	protein_coding	83879873	83884305	7
ENSMUSG00000034744	229.03	-0.434663	0.173357	-2.50733	0.0121648	0.165267	Nagk	protein_coding	83794982	83804018	6
ENSMUSG00000073702	1423.66	-0.345675	0.137853	-2.50757	0.0121566	0.165267	Rpl31	protein_coding	39367842	39371911	1
ENSMUSG00000009563	144.031	-0.362739	0.144766	-2.5057	0.0122209	0.165343	Tor2a	protein_coding	32757234	32762244	2
ENSMUSG00000031715	928.36	0.297719	0.118807	2.50591	0.0122136	0.165343	Smarca5	protein_coding	80698507	80739497	8
ENSMUSG00000036769	133.017	0.480119	0.191551	2.50648	0.0121938	0.165343	Wdr44	protein_coding	23693051	23806025	X
ENSMUSG00000038417	246.333	0.479868	0.191465	2.50629	0.0122004	0.165343	Fig4	protein_coding	41188172	41303260	10
ENSMUSG00000043733	1308.77	0.36696	0.146497	2.5049	0.0122487	0.165547	Ptpn11	protein_coding	121130533	121191397	5
ENSMUSG00000014778	482.114	-0.397493	0.158797	-2.50315	0.0123092	0.166013	Fhod1	protein_coding	105329163	105347953	8
ENSMUSG00000053838	634.458	-0.259729	0.103767	-2.50301	0.0123142	0.166013	Nudcd3	protein_coding	6105691	6200415	11
ENSMUSG00000072941	1597.31	0.744695	0.297544	2.50281	0.0123212	0.166013	Sod3	protein_coding	52363791	52371418	5
ENSMUSG00000001419	727.04	0.389034	0.155582	2.50051	0.0124015	0.166684	Mef2d	protein_coding	88142372	88172086	3
ENSMUSG00000025362	1506.5	-0.241958	0.0967863	-2.49992	0.012422	0.166684	Rps26	protein_coding	128624534	128626747	10
ENSMUSG00000025873	468.229	0.416766	0.166702	2.50007	0.012417	0.166684	Faf2	protein_coding	54621784	54664063	13
ENSMUSG00000035828	557.228	-0.559312	0.223679	-2.50052	0.0124012	0.166684	Pim3	protein_coding	88862186	88865726	15
ENSMUSG00000017376	320.981	-0.640402	0.256366	-2.498	0.0124896	0.166843	Nlk	protein_coding	78567168	78697373	11
ENSMUSG00000022747	459.009	0.414577	0.165896	2.49902	0.0124537	0.166843	St3gal6	protein_coding	58468125	58524243	16
ENSMUSG00000028494	973.951	0.369916	0.148098	2.49777	0.0124976	0.166843	Plin2	protein_coding	86648386	86670060	4
ENSMUSG00000037601	264.541	-0.728628	0.291705	-2.49783	0.0124958	0.166843	Nme1	protein_coding	93956979	93968521	11
ENSMUSG00000046229	204.675	-0.616664	0.246854	-2.49809	0.0124865	0.166843	Scand1	protein_coding	156311846	156312747	2
ENSMUSG00000002981	368.188	0.543846	0.217898	2.49587	0.0125648	0.167539	Clptm1	protein_coding	19631571	19665033	7
ENSMUSG00000014932	441.851	0.369006	0.147868	2.49551	0.0125775	0.167539	Yes1	protein_coding	32611171	32687057	5
ENSMUSG00000067150	299.137	0.629701	0.252364	2.49521	0.0125882	0.167539	Xpo5	protein_coding	46202782	46243598	17
ENSMUSG00000024219	177.684	-1.40751	0.564594	-2.49295	0.0126685	0.16766	Anks1	protein_coding	27909306	28062775	17
ENSMUSG00000025001	120.707	1.51574	0.607618	2.49457	0.012611	0.16766	Hells	protein_coding	38930915	38971051	19
ENSMUSG00000029422	617.588	0.419836	0.168404	2.49303	0.012666	0.16766	Rsrc2	protein_coding	123728426	123749414	5
ENSMUSG00000037822	1011.15	-0.312611	0.125393	-2.49305	0.012665	0.16766	Smim14	protein_coding	65446844	65537184	5
ENSMUSG00000038127	818.05	0.44707	0.17933	2.49301	0.0126666	0.16766	Ccdc50	protein_coding	27388869	27452218	16
ENSMUSG00000063531	1148.26	0.42799	0.171691	2.4928	0.0126741	0.16766	Sema3e	protein_coding	14025276	14256689	5
ENSMUSG00000031629	23.7577	1.24631	0.500233	2.49146	0.0127218	0.168121	Cenpu	protein_coding	46552028	46580007	8
ENSMUSG00000005237	131.206	-0.582143	0.23393	-2.48854	0.0128269	0.168202	Dnah2	protein_coding	69420809	69549110	11
ENSMUSG00000005871	1282.55	0.425981	0.17113	2.48922	0.0128022	0.168202	Apc	protein_coding	34220924	34322552	18
ENSMUSG00000007987	27.1549	1.07932	0.433859	2.48772	0.0128565	0.168202	Ift22	protein_coding	136908150	136915404	5
ENSMUSG00000029397	297.095	-0.29171	0.117213	-2.48873	0.0128201	0.168202	Rchy1	protein_coding	91948904	91963068	5
ENSMUSG00000031444	75.7778	0.90605	0.364133	2.48824	0.0128376	0.168202	F10	protein_coding	13037308	13056676	8
ENSMUSG00000034042	726.459	0.226525	0.0909665	2.49021	0.0127669	0.168202	Gpbp1l1	protein_coding	116557658	116593882	4
ENSMUSG00000056498	155.697	0.553946	0.222617	2.48834	0.0128342	0.168202	Tmem154	protein_coding	84666192	84704575	3
ENSMUSG00000071866	4140.71	-0.263451	0.105872	-2.4884	0.0128319	0.168202	Ppia	protein_coding	6415443	6419817	11
ENSMUSG00000078908	286.007	0.288701	0.115973	2.48937	0.012797	0.168202	Mon1b	protein_coding	113635587	113645179	8
ENSMUSG00000102748	98.6551	0.743502	0.298857	2.48782	0.0128529	0.168202	Pcdhgb2	protein_coding	37689828	37841873	18
ENSMUSG00000037095	1020.94	0.587156	0.236089	2.48701	0.0128822	0.168215	Lrg1	protein_coding	56119678	56122001	17
ENSMUSG00000042992	62.4924	-0.506583	0.203694	-2.48698	0.0128833	0.168215	Borcs5	protein_coding	134639510	134711187	6
ENSMUSG00000057411	86.79	-0.615925	0.247894	-2.48463	0.0129687	0.169162	Fam173a	protein_coding	25790080	25792901	17
ENSMUSG00000040396	347.992	0.373676	0.150462	2.48353	0.0130089	0.16918	Abhd13	protein_coding	9977707	9992155	8
ENSMUSG00000044791	476.633	0.854914	0.344218	2.48364	0.0130046	0.16918	Setd2	protein_coding	110532597	110618633	9
ENSMUSG00000078607	243.045	-0.400318	0.161145	-2.48421	0.012984	0.16918	1810010H24Rik	protein_coding	107025681	107030443	11
ENSMUSG00000015750	863.001	-0.460816	0.185584	-2.48306	0.0130258	0.169232	Aph1a	protein_coding	95893969	95898288	3
ENSMUSG00000000355	158.344	-0.396879	0.159898	-2.48207	0.0130621	0.169501	Mcts1	protein_coding	38600578	38613426	X
ENSMUSG00000007850	2153.2	-0.310627	0.125163	-2.48179	0.0130724	0.169501	Hnrnph1	protein_coding	50376990	50386528	11
ENSMUSG00000012535	667.982	-0.406251	0.163791	-2.48031	0.013127	0.169704	Tnpo3	protein_coding	29540827	29609887	6
ENSMUSG00000030217	133.657	0.524198	0.211298	2.48084	0.0131072	0.169704	Art4	protein_coding	136848451	136857733	6
ENSMUSG00000086564	30.2524	1.19679	0.482451	2.48064	0.0131145	0.169704	Cd101	protein_coding	100993529	101029556	3
ENSMUSG00000033467	77.7165	-0.50769	0.204754	-2.47951	0.0131563	0.169915	Crlf2	protein_coding	109554709	109558993	5
ENSMUSG00000041261	1164.59	0.370338	0.14948	2.47751	0.0132304	0.170704	Car8	protein_coding	8143362	8239041	4
ENSMUSG00000052397	3190.13	0.518459	0.209305	2.47705	0.0132473	0.170753	Ezr	protein_coding	6738041	6782784	17
ENSMUSG00000009291	1565.16	-0.204519	0.0825978	-2.47608	0.0132834	0.170881	Pttg1ip	protein_coding	77581720	77598732	10
ENSMUSG00000078771	68.5463	0.711098	0.287184	2.47611	0.0132824	0.170881	Evi2a	protein_coding	79526560	79530609	11
ENSMUSG00000007029	578.862	-0.347103	0.140337	-2.47335	0.0133853	0.171015	Vars	protein_coding	35000987	35016322	17
ENSMUSG00000022193	493.807	-0.491235	0.198599	-2.4735	0.0133796	0.171015	Psmb5	protein_coding	54614119	54618022	14
ENSMUSG00000024083	943.774	0.354684	0.14337	2.47391	0.0133642	0.171015	Pja2	protein_coding	64281005	64331916	17
ENSMUSG00000027198	533.74	0.281315	0.113686	2.47448	0.0133431	0.171015	Ext2	protein_coding	93661028	93822568	2
ENSMUSG00000030403	820.995	-0.310115	0.125349	-2.47401	0.0133605	0.171015	Vasp	protein_coding	19256929	19271817	7
ENSMUSG00000032870	384.718	0.288734	0.116693	2.4743	0.0133499	0.171015	Smap2	protein_coding	120968317	121017247	4
ENSMUSG00000061288	1062.33	0.477424	0.192921	2.47471	0.0133343	0.171015	Taok3	protein_coding	117120129	117275219	5
ENSMUSG00000016239	76.7746	0.821187	0.332195	2.472	0.0134358	0.171493	Lonrf3	protein_coding	36328353	36362341	X
ENSMUSG00000027408	113.137	-0.893069	0.361904	-2.46769	0.0135987	0.172651	Cpxm1	protein_coding	130390775	130397574	2
ENSMUSG00000029250	454.616	0.721666	0.2923	2.46892	0.013552	0.172651	Polr2b	protein_coding	77310147	77349324	5
ENSMUSG00000046311	304.233	0.339859	0.137727	2.46762	0.0136015	0.172651	Zfp62	protein_coding	49203292	49218816	11
ENSMUSG00000053641	284.907	0.69714	0.282514	2.46763	0.013601	0.172651	Dennd4a	protein_coding	64811340	64919667	9
ENSMUSG00000069682	2247.14	-0.311652	0.126292	-2.46771	0.0135982	0.172651	Gm10275	transcribed_processed_pseudogene	29698746	29699380	10
ENSMUSG00000089762	58.2305	-0.660493	0.267676	-2.46751	0.0136057	0.172651	Ier5l	protein_coding	30471537	30474219	2
ENSMUSG00000006589	175.812	-0.561543	0.227719	-2.46594	0.0136653	0.17324	Aprt	protein_coding	122574635	122576909	8
ENSMUSG00000036362	47.7806	0.797238	0.323423	2.465	0.0137014	0.173528	P2ry13	protein_coding	59207892	59210882	3
ENSMUSG00000030134	689.416	-0.392919	0.159434	-2.46447	0.0137218	0.173619	Rasgef1a	protein_coding	118011438	118091546	6
ENSMUSG00000025484	194.637	-0.318847	0.129411	-2.46382	0.0137464	0.173762	Bet1l	protein_coding	140853394	140857577	7
ENSMUSG00000004895	251.69	-0.277156	0.112611	-2.46119	0.0138477	0.173817	Prcc	protein_coding	87858903	87885608	3
ENSMUSG00000021900	152.294	-0.391779	0.159217	-2.46066	0.0138682	0.173817	Btd	protein_coding	31641028	31668579	14
ENSMUSG00000024797	197.941	-0.614068	0.249505	-2.46114	0.0138496	0.173817	Vps51	protein_coding	6067842	6077231	19
ENSMUSG00000030172	302.782	0.643405	0.261401	2.46137	0.0138409	0.173817	Erc1	protein_coding	119570796	119848167	6
ENSMUSG00000032803	1101.26	0.478026	0.194133	2.46236	0.0138025	0.173817	Cdv3	protein_coding	103353094	103365840	9
ENSMUSG00000038094	47.3351	-1.01689	0.413108	-2.46156	0.0138333	0.173817	Atp13a4	protein_coding	29395853	29544864	16
ENSMUSG00000040822	139.813	-0.436915	0.177524	-2.46115	0.0138492	0.173817	1700123O20Rik	protein_coding	54686216	54690741	14
ENSMUSG00000059772	113.972	-0.507738	0.206347	-2.46061	0.0138703	0.173817	Slx1b	protein_coding	126689468	126695784	7
ENSMUSG00000067916	90.0483	0.802407	0.326039	2.46108	0.0138521	0.173817	Zfp991	protein_coding	147132038	147180579	4
ENSMUSG00000002763	367.441	-0.417179	0.169576	-2.46013	0.0138888	0.173859	Pex6	protein_coding	46711463	46725541	17
ENSMUSG00000032718	125.659	0.36898	0.150023	2.45949	0.0139135	0.173859	Mansc1	protein_coding	134609207	134632488	6
ENSMUSG00000039910	421.283	0.368593	0.149862	2.45955	0.0139112	0.173859	Cited2	protein_coding	17723218	17725674	10
ENSMUSG00000036676	351.893	0.548269	0.223084	2.45768	0.0139836	0.174569	Tmtc3	protein_coding	100443902	100487350	10
ENSMUSG00000020078	532.16	0.506575	0.206149	2.45732	0.0139977	0.174577	Vps26a	protein_coding	62455235	62486805	10
ENSMUSG00000021514	39.7742	0.976122	0.397407	2.45623	0.0140404	0.174943	Zfp369	protein_coding	65278814	65304221	13
ENSMUSG00000030800	529.459	-0.517998	0.21104	-2.4545	0.0141082	0.174955	Prss8	protein_coding	127925716	127930104	7
ENSMUSG00000033047	661.699	0.237484	0.0967428	2.4548	0.0140962	0.174955	Eif3l	protein_coding	79075179	79094405	15
ENSMUSG00000046318	90.2774	0.711998	0.290044	2.45479	0.0140966	0.174955	Ccbe1	protein_coding	66045302	66302741	18
ENSMUSG00000051351	231.539	0.449434	0.183071	2.45496	0.0140899	0.174955	Zfp46	protein_coding	136284683	136293942	4
ENSMUSG00000066037	787.761	0.589327	0.2401	2.4545	0.0141081	0.174955	Hnrnpr	protein_coding	136310942	136359447	4
ENSMUSG00000022472	324.352	0.333037	0.135723	2.4538	0.0141355	0.175128	Desi1	protein_coding	81992523	82033862	15
ENSMUSG00000013033	507.859	-0.306752	0.125065	-2.45274	0.0141771	0.175461	Adgrl1	protein_coding	83900105	83941954	8
ENSMUSG00000042079	2594.93	0.19274	0.0785914	2.45244	0.0141892	0.175461	Hnrnpf	protein_coding	117900324	117925622	6
ENSMUSG00000021832	566.421	0.207222	0.0845451	2.45102	0.0142452	0.175718	Psmc6	protein_coding	45329788	45349705	14
ENSMUSG00000055817	219.749	0.406514	0.165826	2.45144	0.0142284	0.175718	Mta3	protein_coding	83706163	83821516	17
ENSMUSG00000066232	964.007	0.500035	0.204022	2.45089	0.0142503	0.175718	Ipo7	protein_coding	110018274	110056609	7
ENSMUSG00000000605	737.491	-0.213112	0.0870517	-2.44811	0.0143609	0.175748	Clcn4	protein_coding	7282309	7300851	7
ENSMUSG00000007041	1292.48	-0.201788	0.0824186	-2.44833	0.0143522	0.175748	Clic1	protein_coding	35049966	35058749	17
ENSMUSG00000021254	19.1219	3.47928	1.42083	2.44876	0.0143348	0.175748	Gpatch2l	protein_coding	86241858	86291784	12
ENSMUSG00000022812	1088.55	0.328575	0.134188	2.44861	0.014341	0.175748	Gsk3b	protein_coding	38089001	38246084	16
ENSMUSG00000023852	473.855	0.40752	0.166444	2.44839	0.0143494	0.175748	Chd1	protein_coding	15704967	15772610	17
ENSMUSG00000028886	331.618	0.568066	0.232073	2.44779	0.0143736	0.175748	Eya3	protein_coding	132638987	132724765	4
ENSMUSG00000050105	115.942	-0.555199	0.226661	-2.44947	0.0143068	0.175748	Grrp1	protein_coding	134251110	134254106	4
ENSMUSG00000075302	130.864	0.834601	0.340926	2.44804	0.0143634	0.175748	Erich2	protein_coding	70508819	70540884	2
ENSMUSG00000075704	80.538	-0.530096	0.216545	-2.44797	0.0143663	0.175748	Txnrd2	protein_coding	18426384	18479073	16
ENSMUSG00000095028	44.3846	1.60665	0.656645	2.44676	0.0144146	0.176084	Sirpb1b	protein_coding	15495751	15575065	3
ENSMUSG00000019832	136.113	0.501471	0.205063	2.44545	0.0144672	0.176243	Rab32	protein_coding	10545002	10558265	10
ENSMUSG00000024854	125.765	-0.56196	0.2298	-2.44543	0.014468	0.176243	Pold4	protein_coding	4231899	4233634	19
ENSMUSG00000028140	240.518	-0.454953	0.185996	-2.44603	0.0144437	0.176243	Mrpl9	protein_coding	94443318	94451130	3
ENSMUSG00000043929	85.3532	0.88012	0.360056	2.4444	0.0145094	0.176426	Klhl15	protein_coding	94234599	94277724	X
ENSMUSG00000047712	47.3674	0.86143	0.352412	2.44438	0.01451	0.176426	Ust	protein_coding	8204756	8518825	10
ENSMUSG00000030059	475.079	0.344767	0.141112	2.44321	0.0145572	0.176835	Tmf1	protein_coding	97152997	97179122	6
ENSMUSG00000004394	563.303	-0.254224	0.104112	-2.44182	0.0146135	0.1773	Tmed4	protein_coding	6270369	6274870	11
ENSMUSG00000005268	17.452	1.28892	0.527901	2.44159	0.0146226	0.1773	Prlr	protein_coding	10177238	10349180	15
ENSMUSG00000020224	188.144	-0.334294	0.136976	-2.44053	0.0146656	0.177463	Llph	protein_coding	120227070	120232582	10
ENSMUSG00000032231	5029.39	-0.227516	0.0932211	-2.44061	0.0146625	0.177463	Anxa2	protein_coding	69453620	69491795	9
ENSMUSG00000037902	918.837	0.346057	0.141811	2.44026	0.0146766	0.177463	Sirpa	protein_coding	129592835	129632228	2
ENSMUSG00000022357	23.5734	0.896746	0.367752	2.43846	0.0147502	0.177713	Klhl38	protein_coding	58314573	58324169	15
ENSMUSG00000024054	432.168	-0.370896	0.152199	-2.43691	0.0148132	0.177713	Smchd1	protein_coding	71344489	71475343	17
ENSMUSG00000027472	278.173	-0.364908	0.149686	-2.43783	0.0147758	0.177713	Pdrg1	protein_coding	153008890	153015427	2
ENSMUSG00000027582	243.515	-0.465487	0.191105	-2.43576	0.0148603	0.177713	Zgpat	protein_coding	181364928	181383628	2
ENSMUSG00000030650	37.7615	1.21585	0.498478	2.43913	0.0147226	0.177713	Tmc5	protein_coding	118597297	118675086	7
ENSMUSG00000031652	448.137	0.303674	0.124672	2.43578	0.0148599	0.177713	N4bp1	protein_coding	86808160	86885258	8
ENSMUSG00000032946	391.84	-0.567648	0.232951	-2.43677	0.014819	0.177713	Rasgrp2	protein_coding	6399340	6415216	19
ENSMUSG00000035093	1820.78	0.296727	0.12181	2.43598	0.0148515	0.177713	Secisbp2l	protein_coding	125736986	125782870	2
ENSMUSG00000036834	68.5432	0.81259	0.33337	2.4375	0.0147892	0.177713	Plch1	protein_coding	63696234	63899472	3
ENSMUSG00000040693	572.929	0.467223	0.191701	2.43725	0.0147994	0.177713	Slco4c1	protein_coding	96816270	96872171	1
ENSMUSG00000045328	75.9671	0.888477	0.364636	2.43662	0.0148254	0.177713	Cenpe	protein_coding	135212537	135273611	3
ENSMUSG00000074746	532.532	0.52489	0.215218	2.43887	0.0147331	0.177713	Pdzd8	protein_coding	59297178	59345780	19
ENSMUSG00000028684	241.255	-0.319017	0.131062	-2.4341	0.0149288	0.178369	Urod	protein_coding	116989965	116994413	4
ENSMUSG00000030727	153.736	-0.437042	0.179594	-2.4335	0.0149537	0.178503	Rabep2	protein_coding	126428759	126449245	7
ENSMUSG00000007036	453.762	-0.288075	0.118432	-2.43242	0.0149983	0.178709	Abhd16a	protein_coding	35089263	35102987	17
ENSMUSG00000033191	1699.99	-0.306849	0.126147	-2.43246	0.0149965	0.178709	Tie1	protein_coding	118471191	118490061	4
ENSMUSG00000027397	303.327	-0.381601	0.15697	-2.43105	0.0150551	0.178735	Slc20a1	protein_coding	129198764	129211616	2
ENSMUSG00000027536	310.07	0.313288	0.128869	2.43106	0.0150549	0.178735	Chmp4c	protein_coding	10366907	10428856	3
ENSMUSG00000029836	973.13	-0.213917	0.0879778	-2.43149	0.015037	0.178735	Cbx3	protein_coding	51470360	51483704	6
ENSMUSG00000032402	385.357	0.408907	0.168187	2.43127	0.0150461	0.178735	Smad3	protein_coding	63646767	63757994	9
ENSMUSG00000007815	4244.2	0.280658	0.115476	2.43045	0.01508	0.178781	Rhoa	protein_coding	108306129	108337934	9
ENSMUSG00000028233	224.6	0.415453	0.170983	2.42979	0.0151076	0.178781	Tgs1	protein_coding	3574875	3616619	4
ENSMUSG00000030187	71.9397	0.838695	0.345237	2.42933	0.0151266	0.178781	Klra2	protein_coding	131219223	131247362	6
ENSMUSG00000030527	284.529	0.677678	0.278958	2.42932	0.0151273	0.178781	Crtc3	protein_coding	80586627	80688877	7
ENSMUSG00000042473	249.876	0.420903	0.173233	2.4297	0.0151113	0.178781	Tbc1d8b	protein_coding	139684996	139753405	X
ENSMUSG00000021756	3688.44	0.405984	0.167215	2.42791	0.0151861	0.178825	Il6st	protein_coding	112464070	112510086	13
ENSMUSG00000031634	214.08	0.292859	0.120625	2.42785	0.0151888	0.178825	Ufsp2	protein_coding	45975528	45996958	8
ENSMUSG00000036513	253.59	-0.345234	0.142219	-2.42748	0.015204	0.178825	Commd2	protein_coding	57644349	57651715	3
ENSMUSG00000037824	590.652	-0.201923	0.08314	-2.42872	0.0151524	0.178825	Tspan14	protein_coding	40906445	40966807	14
ENSMUSG00000039043	216.586	0.348631	0.143631	2.42727	0.0152131	0.178825	Arpin	protein_coding	79925361	79935359	7
ENSMUSG00000058818	243.857	0.829389	0.341594	2.428	0.0151824	0.178825	Pirb	protein_coding	3711409	3720391	7
ENSMUSG00000021676	218.419	0.397384	0.163853	2.42524	0.0152982	0.179022	Iqgap2	protein_coding	95627174	95892483	13
ENSMUSG00000024896	221.426	-0.286414	0.11809	-2.42539	0.0152919	0.179022	Minpp1	protein_coding	32485769	32515364	19
ENSMUSG00000034135	377.48	0.246438	0.101611	2.42531	0.0152954	0.179022	Sik3	protein_coding	46012820	46224194	9
ENSMUSG00000049502	351.628	0.367334	0.151419	2.42594	0.0152686	0.179022	Dtx3l	protein_coding	35926511	35939151	16
ENSMUSG00000055322	10533.9	0.449383	0.18525	2.42582	0.0152739	0.179022	Tns1	protein_coding	73910231	74124449	1
ENSMUSG00000021712	172.612	0.422513	0.174376	2.423	0.0153929	0.179402	Trim23	protein_coding	104178797	104203372	13
ENSMUSG00000022841	1490.22	0.223997	0.0924767	2.4222	0.0154267	0.179402	Ap2m1	protein_coding	20535478	20544909	16
ENSMUSG00000028081	4523.98	-0.290724	0.119962	-2.42347	0.0153729	0.179402	Rps3a1	protein_coding	86137940	86142702	3
ENSMUSG00000030265	1006.37	0.390546	0.161212	2.42256	0.0154114	0.179402	Kras	protein_coding	145216699	145250239	6
ENSMUSG00000032479	1930.09	0.292922	0.120917	2.42251	0.0154137	0.179402	Map4	protein_coding	109931460	110083955	9
ENSMUSG00000042303	268.069	-0.414141	0.170971	-2.42229	0.015423	0.179402	Sgsm3	protein_coding	80977765	81012290	15
ENSMUSG00000091549	67.3856	-0.593875	0.245099	-2.423	0.0153928	0.179402	Gm6548	processed_pseudogene	78850792	78851956	17
ENSMUSG00000027540	731.012	0.527932	0.218143	2.42012	0.0155156	0.180146	Ptpn1	protein_coding	167932057	167979385	2
ENSMUSG00000055782	190.333	0.669338	0.27658	2.42005	0.0155182	0.180146	Abcd2	protein_coding	91145871	91191799	15
ENSMUSG00000005514	2452.65	0.363663	0.150321	2.41925	0.0155526	0.180385	Por	protein_coding	135670033	135735326	5
ENSMUSG00000027575	263.118	-0.343217	0.141944	-2.41798	0.0156068	0.180854	Arfgap1	protein_coding	180967225	180982526	2
ENSMUSG00000056481	119.992	0.731905	0.302803	2.4171	0.0156446	0.181131	Cd248	protein_coding	5068078	5070682	19
ENSMUSG00000002797	46.3091	-0.722046	0.298847	-2.4161	0.0156876	0.18115	Ggct	protein_coding	54982580	54992950	6
ENSMUSG00000027942	481.469	-0.404503	0.167435	-2.41588	0.0156974	0.18115	4933434E20Rik	protein_coding	90051636	90063341	3
ENSMUSG00000030770	1884.08	0.226509	0.0937622	2.41578	0.0157016	0.18115	Parva	protein_coding	112427505	112591692	7
ENSMUSG00000037373	550.732	-0.400043	0.165583	-2.41597	0.0156932	0.18115	Ctbp1	protein_coding	33247723	33274994	5
ENSMUSG00000020590	747.867	0.332944	0.137842	2.4154	0.0157179	0.181179	Snx13	protein_coding	35047186	35147479	12
ENSMUSG00000027495	287.492	0.345919	0.143297	2.41401	0.0157781	0.181713	Fam210b	protein_coding	172345565	172355749	2
ENSMUSG00000042364	499.247	0.467607	0.193734	2.41365	0.0157936	0.181731	Snx18	protein_coding	113592179	113618564	13
ENSMUSG00000017057	592.63	0.370848	0.153784	2.41148	0.015888	0.181885	Il13ra1	protein_coding	36112110	36171259	X
ENSMUSG00000020572	645.807	0.310485	0.12875	2.41153	0.0158858	0.181885	Nampt	protein_coding	32819545	32853349	12
ENSMUSG00000025993	81.3856	0.668511	0.277372	2.41016	0.0159457	0.181885	Slc40a1	protein_coding	45908068	45926523	1
ENSMUSG00000026875	340.153	-0.493615	0.204636	-2.41216	0.0158584	0.181885	Traf1	protein_coding	34941750	34961772	2
ENSMUSG00000028759	1763.28	0.237353	0.0983939	2.41227	0.0158534	0.181885	Hp1bp3	protein_coding	138216296	138244683	4
ENSMUSG00000029456	86.9014	-0.575081	0.238608	-2.41015	0.015946	0.181885	Acad10	protein_coding	121621026	121660514	5
ENSMUSG00000029465	1091.34	-0.219097	0.0909022	-2.41025	0.0159416	0.181885	Arpc3	protein_coding	122391878	122414184	5
ENSMUSG00000031696	1136	0.399596	0.165785	2.41033	0.0159382	0.181885	Vps35	protein_coding	85260392	85299802	8
ENSMUSG00000031755	124.184	-0.571965	0.237257	-2.41074	0.01592	0.181885	Bbs2	protein_coding	94067954	94098928	8
ENSMUSG00000039585	484.696	0.675549	0.280141	2.41146	0.0158888	0.181885	Myo9a	protein_coding	59750896	59928866	9
ENSMUSG00000022130	74.5471	-0.493065	0.204642	-2.40941	0.0159785	0.181916	Tgds	protein_coding	118111911	118132755	14
ENSMUSG00000028889	133.738	-0.428277	0.177796	-2.40881	0.0160044	0.181916	Yrdc	protein_coding	124850679	124855242	4
ENSMUSG00000042190	665.716	0.577717	0.2398	2.40916	0.0159892	0.181916	Cmklr1	protein_coding	113612354	113650426	5
ENSMUSG00000046139	263.957	0.342626	0.142237	2.40884	0.0160034	0.181916	Patl1	protein_coding	11912399	11945091	19
ENSMUSG00000023277	230.065	-0.377768	0.157009	-2.40603	0.016127	0.182938	Twf2	protein_coding	106203108	106215389	9
ENSMUSG00000048911	83.0116	0.664455	0.276169	2.40597	0.0161294	0.182938	Rnf24	protein_coding	131298064	131352892	2
ENSMUSG00000057858	70.101	0.88323	0.367122	2.40582	0.0161363	0.182938	Fam204a	protein_coding	60198586	60226701	19
ENSMUSG00000020190	606.138	-0.860031	0.35756	-2.40528	0.0161603	0.182991	Mknk2	protein_coding	80665327	80678112	10
ENSMUSG00000028518	279.768	0.366432	0.152369	2.4049	0.0161769	0.182991	Prkaa2	protein_coding	105029874	105109890	4
ENSMUSG00000040260	34.628	2.09095	0.869502	2.40476	0.0161829	0.182991	Daam2	protein_coding	49456022	49564343	17
ENSMUSG00000006423	488.301	0.287171	0.119535	2.40239	0.0162881	0.184022	C330007P06Rik	protein_coding	36823737	36874111	X
ENSMUSG00000044080	569.953	0.533842	0.222357	2.40084	0.0163576	0.184648	S100a1	protein_coding	90511034	90514392	3
ENSMUSG00000032280	475.53	0.354801	0.147856	2.39964	0.0164112	0.185093	Tle3	protein_coding	61372366	61418497	9
ENSMUSG00000028383	219.087	0.347429	0.144997	2.39611	0.0165701	0.186563	Hsdl2	protein_coding	59581563	59618689	4
ENSMUSG00000036109	80.7663	0.82617	0.344759	2.39637	0.0165583	0.186563	Mbnl3	protein_coding	51117269	51206532	X
ENSMUSG00000034127	1248.94	-0.201501	0.0841212	-2.39536	0.0166039	0.186783	Tspan8	protein_coding	115816832	115849893	10
ENSMUSG00000013974	173.682	0.72891	0.304388	2.39467	0.0166353	0.186975	Mcemp1	protein_coding	3665754	3669259	8
ENSMUSG00000000131	421.939	-0.606241	0.253266	-2.39369	0.0166797	0.187314	Xpo6	protein_coding	126101715	126200501	7
ENSMUSG00000007570	82.9698	-0.755753	0.315829	-2.39292	0.016715	0.187549	Fance	protein_coding	28313519	28326572	17
ENSMUSG00000039759	109.8	-0.56561	0.236436	-2.39223	0.0167463	0.18774	Thap3	protein_coding	151982639	151988997	4
ENSMUSG00000003526	111.139	-0.517408	0.216333	-2.39172	0.0167695	0.187838	Prodh	protein_coding	18060357	18090203	16
ENSMUSG00000038195	94.3871	-0.445682	0.186379	-2.39127	0.0167903	0.18791	Rilp	protein_coding	75510094	75513168	11
ENSMUSG00000006395	98.8647	-0.631096	0.264023	-2.39031	0.0168343	0.187921	Hyi	polymorphic_pseudogene	118359990	118362744	4
ENSMUSG00000022090	1000.16	-0.255109	0.10671	-2.39068	0.0168173	0.187921	Pdlim2	protein_coding	70164218	70177681	14
ENSMUSG00000069808	146.159	0.463739	0.194	2.39041	0.0168298	0.187921	Fam57a	protein_coding	76179671	76214827	11
ENSMUSG00000046546	286.13	-0.323552	0.135453	-2.38866	0.0169098	0.188282	Fam43a	protein_coding	30599723	30602797	16
ENSMUSG00000062270	2722.97	-0.184262	0.0771317	-2.38893	0.0168973	0.188282	Morf4l1	protein_coding	90091665	90114774	9
ENSMUSG00000067870	567.98	0.408632	0.171031	2.38923	0.0168836	0.188282	Rpl31-ps8	processed_pseudogene	90764279	90764656	15
ENSMUSG00000031891	21.847	0.922785	0.386397	2.38818	0.0169322	0.188371	Hsd11b2	protein_coding	105518755	105523988	8
ENSMUSG00000021314	32.0282	3.79364	1.58886	2.38765	0.0169567	0.188483	Amph	protein_coding	18948205	19150921	13
ENSMUSG00000020024	266.877	0.485467	0.203401	2.38675	0.0169982	0.188784	Cep83	protein_coding	94688654	94790853	10
ENSMUSG00000029433	268.699	-0.301225	0.12623	-2.38633	0.0170176	0.188839	Diablo	protein_coding	123509765	123524176	5
ENSMUSG00000020265	706.825	0.314163	0.131676	2.38588	0.0170383	0.188897	Sumo3	protein_coding	77606097	77618331	10
ENSMUSG00000040123	276.07	-0.368632	0.154524	-2.38559	0.0170517	0.188897	Zmym5	protein_coding	56790585	56811716	14
ENSMUSG00000043903	39.9781	-0.985546	0.413304	-2.38455	0.0171	0.189272	Zfp469	protein_coding	122258620	122272650	8
ENSMUSG00000063663	191.737	0.537074	0.225321	2.38359	0.0171447	0.189607	Brwd3	protein_coding	108737016	108834372	X
ENSMUSG00000026321	84.6571	0.532362	0.223634	2.38051	0.0172887	0.190555	Tnfrsf11a	protein_coding	105780718	105847981	1
ENSMUSG00000028469	617.622	-0.355676	0.14941	-2.38053	0.0172877	0.190555	Npr2	protein_coding	43631935	43651244	4
ENSMUSG00000033237	697.85	-0.400427	0.168175	-2.38102	0.017265	0.190555	Arid2	protein_coding	96287518	96404992	15
ENSMUSG00000049659	687.509	0.298319	0.12527	2.38142	0.0172462	0.190555	Aftph	protein_coding	20685084	20741589	11
ENSMUSG00000038375	1654.67	0.169323	0.0711994	2.37815	0.0173998	0.191617	Trp53inp2	protein_coding	155381059	155389850	2
ENSMUSG00000043157	43.9518	0.780007	0.328222	2.37646	0.0174797	0.192335	Arl11	protein_coding	61309753	61311936	14
ENSMUSG00000024742	113.75	-0.496815	0.209106	-2.3759	0.0175063	0.192422	Fen1	protein_coding	10199132	10204169	19
ENSMUSG00000026659	71.1509	-0.481563	0.20282	-2.37434	0.0175804	0.192422	Dusp12	protein_coding	170873498	170885540	1
ENSMUSG00000027699	117.303	0.831051	0.35003	2.37423	0.0175858	0.192422	Ect2	protein_coding	27097222	27153878	3
ENSMUSG00000031532	1128.66	-0.223999	0.0943132	-2.37505	0.0175465	0.192422	Saraf	protein_coding	34154575	34170821	8
ENSMUSG00000032786	2673.01	-0.462672	0.194881	-2.37413	0.0175905	0.192422	Alas1	protein_coding	106233455	106248654	9
ENSMUSG00000034930	243.12	-0.325944	0.137233	-2.37511	0.0175436	0.192422	Rtkn	protein_coding	83135463	83152579	6
ENSMUSG00000040548	282.753	0.578116	0.243418	2.375	0.0175491	0.192422	Tex2	protein_coding	106502147	106613423	11
ENSMUSG00000050312	86.5503	0.654594	0.275795	2.37348	0.0176212	0.192596	Nsun3	protein_coding	62732444	62786818	16
ENSMUSG00000087370	331.161	0.432887	0.182454	2.37258	0.0176646	0.19291	Tmem170b	protein_coding	41605907	41641355	13
ENSMUSG00000025888	55.8037	0.540388	0.227874	2.37144	0.0177191	0.193138	Casp1	protein_coding	5298508	5307290	9
ENSMUSG00000026121	208.878	-0.410648	0.173203	-2.37091	0.0177445	0.193138	Sema4c	protein_coding	36548639	36558349	1
ENSMUSG00000028556	297.419	0.463189	0.195308	2.37158	0.0177122	0.193138	Dock7	protein_coding	98936671	99120915	4
ENSMUSG00000039515	754.275	-0.363727	0.153404	-2.37104	0.0177379	0.193138	Ptpa	protein_coding	30416039	30447806	2
ENSMUSG00000059586	117.364	0.369829	0.156012	2.37052	0.017763	0.193179	Nsmce2	protein_coding	59374247	59601684	15
ENSMUSG00000001017	890.618	-0.249884	0.105433	-2.37007	0.0177846	0.193253	Chtop	protein_coding	90498956	90509498	3
ENSMUSG00000020515	372.779	-0.232383	0.0981059	-2.3687	0.0178508	0.193507	Cnot8	protein_coding	58104153	58118594	11
ENSMUSG00000028608	231.74	-0.396809	0.16755	-2.3683	0.0178701	0.193507	Czib	protein_coding	107889813	107899384	4
ENSMUSG00000031314	514.518	-0.231836	0.0978916	-2.36829	0.0178705	0.193507	Taf1	protein_coding	101532734	101601789	X
ENSMUSG00000043740	20.7172	1.49113	0.629565	2.36851	0.01786	0.193507	B430306N03Rik	protein_coding	48316141	48327024	17
ENSMUSG00000071713	342.787	0.561377	0.237093	2.36775	0.0178967	0.193507	Csf2rb	protein_coding	78325752	78353847	15
ENSMUSG00000075284	577.48	0.410418	0.173323	2.36794	0.0178875	0.193507	Wipf1	protein_coding	73429610	73529734	2
ENSMUSG00000026727	608.819	0.510573	0.215724	2.36679	0.0179432	0.193555	Rsu1	protein_coding	13076821	13271415	2
ENSMUSG00000028284	529.076	0.294364	0.124352	2.36719	0.0179238	0.193555	Map3k7	protein_coding	31964097	32023467	4
ENSMUSG00000029036	148.176	-0.494546	0.208957	-2.36674	0.0179456	0.193555	Atad3a	protein_coding	155740641	155761093	4
ENSMUSG00000053040	78.0263	-0.670362	0.28333	-2.36601	0.0179807	0.193774	Aph1c	protein_coding	66814994	66834726	9
ENSMUSG00000028700	424.169	-0.290007	0.122596	-2.36556	0.0180029	0.193853	Pomgnt1	protein_coding	116123840	116159849	4
ENSMUSG00000048264	339.719	0.390544	0.165157	2.36469	0.0180454	0.194151	Dip2c	protein_coding	9276528	9668928	13
ENSMUSG00000020589	408.756	0.579365	0.245145	2.36336	0.0181102	0.194689	Fam49a	protein_coding	12262139	12380965	12
ENSMUSG00000020577	1641.17	-0.225679	0.0955049	-2.36301	0.0181273	0.194712	Tspan13	protein_coding	36014557	36042500	12
ENSMUSG00000056962	224.041	-0.473887	0.200571	-2.36269	0.018143	0.194721	Jmjd6	protein_coding	116837432	116843449	11
ENSMUSG00000021709	1682.85	0.371033	0.157181	2.36054	0.0182484	0.195532	Erbin	protein_coding	103818787	103920514	13
ENSMUSG00000044792	663.666	-0.282724	0.119768	-2.36059	0.0182457	0.195532	Isca1	protein_coding	59755409	59769810	13
ENSMUSG00000028840	60.4654	-0.524242	0.222362	-2.35761	0.0183932	0.196439	Zfp593	protein_coding	134243289	134245592	4
ENSMUSG00000040809	5398.41	0.706135	0.29947	2.35795	0.0183762	0.196439	Chil3	protein_coding	106147554	106167564	3
ENSMUSG00000046330	1961.16	-0.341777	0.144913	-2.3585	0.018349	0.196439	Rpl37a	protein_coding	72711290	72713813	1
ENSMUSG00000102037	46.0746	0.668848	0.283694	2.35764	0.0183917	0.196439	Bcl2a1a	protein_coding	88956900	88962419	9
ENSMUSG00000005800	149.609	1.72293	0.731221	2.35624	0.0184611	0.196692	Mmp8	protein_coding	7558456	7568485	9
ENSMUSG00000026281	173.529	-0.416945	0.176917	-2.35672	0.018437	0.196692	Dtymk	protein_coding	93792576	93801934	1
ENSMUSG00000078765	203.306	0.471667	0.20018	2.35622	0.0184619	0.196692	U2af1l4	protein_coding	30563301	30565365	7
ENSMUSG00000032598	118.32	-0.461926	0.196128	-2.35523	0.0185114	0.196708	Nckipsd	protein_coding	108808368	108818844	9
ENSMUSG00000043943	57.2781	0.672054	0.28533	2.35536	0.0185049	0.196708	Naalad2	protein_coding	18321951	18402995	9
ENSMUSG00000045917	161.663	0.525983	0.223349	2.35498	0.0185236	0.196708	Tmem268	protein_coding	63558781	63586357	4
ENSMUSG00000070605	41.952	0.676851	0.287331	2.35565	0.0184903	0.196708	Zfp992	protein_coding	146449023	146470292	4
ENSMUSG00000033420	808.591	1.16626	0.495349	2.35443	0.0185513	0.196842	Antxr1	protein_coding	87133853	87335821	6
ENSMUSG00000026180	147.186	1.52036	0.646047	2.35333	0.018606	0.197263	Cxcr2	protein_coding	74153989	74161246	1
ENSMUSG00000098905	52.5051	0.659955	0.280476	2.35298	0.0186236	0.19729	Zfp953	protein_coding	67339306	67360605	13
ENSMUSG00000024163	452.947	-0.439056	0.186717	-2.35145	0.0187006	0.197945	Mapk8ip3	protein_coding	24892153	24936977	17
ENSMUSG00000021686	497.509	0.472884	0.201162	2.35075	0.0187354	0.197993	Ap3b1	protein_coding	94358960	94566317	13
ENSMUSG00000025666	277.773	0.513262	0.218335	2.3508	0.0187332	0.197993	Tmem47	protein_coding	81070698	81097872	X
ENSMUSG00000007892	3599.09	-0.345717	0.147125	-2.34982	0.0187824	0.19801	Rplp1	protein_coding	61913284	61914542	9
ENSMUSG00000028030	188.889	0.331274	0.140965	2.35005	0.0187709	0.19801	Tbck	protein_coding	132684144	132841688	3
ENSMUSG00000033379	689.025	-0.383125	0.163015	-2.35025	0.0187608	0.19801	Atp6v0b	protein_coding	117884326	117887333	4
ENSMUSG00000045374	317.862	-0.332373	0.141467	-2.34947	0.0187999	0.198035	Wdr81	protein_coding	75440944	75454717	11
ENSMUSG00000062198	58.1341	-0.589944	0.251193	-2.34857	0.0188458	0.198359	2700097O09Rik	protein_coding	55045661	55080110	12
ENSMUSG00000003198	64.4483	-0.448949	0.191362	-2.34607	0.0189724	0.199371	Zfp959	protein_coding	55892093	55898928	17
ENSMUSG00000032714	399.932	-0.260667	0.111104	-2.34615	0.0189683	0.199371	Syde1	protein_coding	78584503	78591964	10
ENSMUSG00000041688	92.953	0.593589	0.25319	2.34445	0.0190554	0.200082	Amot	protein_coding	145446425	145505181	X
ENSMUSG00000003200	249.416	-0.25005	0.106683	-2.34386	0.0190854	0.200236	Sh3gl1	protein_coding	56016750	56036635	17
ENSMUSG00000025316	188.014	-0.429496	0.183299	-2.34315	0.0191217	0.200366	Banp	protein_coding	121949750	122029258	8
ENSMUSG00000034641	75.5877	0.919816	0.392577	2.34302	0.0191284	0.200366	Cd300ld	protein_coding	114982274	114989922	11
ENSMUSG00000003429	1820.41	-0.357806	0.152762	-2.34224	0.0191684	0.200551	Rps11	protein_coding	45122379	45124439	7
ENSMUSG00000015542	140.142	-0.479987	0.204966	-2.34179	0.0191916	0.200551	Nat9	protein_coding	115182832	115187859	11
ENSMUSG00000034006	257.178	-0.314396	0.134272	-2.34148	0.0192074	0.200551	Pqlc1	protein_coding	80253292	80292725	18
ENSMUSG00000071076	1521.82	-0.373764	0.159608	-2.34177	0.0191928	0.200551	Jund	protein_coding	70698949	70700616	8
ENSMUSG00000047735	702.149	0.421874	0.180292	2.33995	0.0192864	0.201215	Samd9l	protein_coding	3372257	3399572	6
ENSMUSG00000050931	127.532	0.495862	0.212033	2.33861	0.0193557	0.201617	Sgms2	protein_coding	131318985	131491411	3
ENSMUSG00000059921	78.5139	0.64816	0.277147	2.33869	0.0193517	0.201617	Unc5c	protein_coding	141465216	141834924	3
ENSMUSG00000040212	216.896	-0.399643	0.170955	-2.33771	0.0194022	0.201941	Emp3	protein_coding	45918023	45921404	7
ENSMUSG00000010362	104.362	-0.618087	0.264564	-2.33625	0.0194783	0.202571	Rdm1	protein_coding	101627195	101636100	11
ENSMUSG00000048701	501.364	0.217703	0.0932189	2.3354	0.0195228	0.202872	Ccdc6	protein_coding	70097121	70193200	10
ENSMUSG00000047497	41.681	1.30127	0.557292	2.33499	0.0195442	0.202934	Adamts12	protein_coding	11064790	11349231	15
ENSMUSG00000042895	20.2511	1.01259	0.433826	2.33409	0.0195909	0.203257	Abra	protein_coding	41864076	41869720	15
ENSMUSG00000030314	250.096	0.434186	0.186068	2.33348	0.0196232	0.203431	Atg7	protein_coding	114643097	114860614	6
ENSMUSG00000069769	1032.9	0.223408	0.0957551	2.33312	0.0196419	0.203464	Msi2	protein_coding	88339382	88718513	11
ENSMUSG00000026826	86.0926	-1.03814	0.445182	-2.33195	0.0197033	0.203838	Nr4a2	protein_coding	57106830	57124003	2
ENSMUSG00000034429	56.5109	-0.552329	0.236864	-2.33184	0.0197092	0.203838	Zfp707	protein_coding	75969123	75975868	15
ENSMUSG00000021700	75.8645	0.73415	0.314951	2.331	0.0197535	0.204018	Rab3c	protein_coding	110054187	110280996	13
ENSMUSG00000027230	210.613	0.647224	0.277669	2.33092	0.0197577	0.204018	Creb3l1	protein_coding	91982328	92024502	2
ENSMUSG00000037447	162.285	0.566795	0.243201	2.33057	0.0197761	0.204047	Arid5a	protein_coding	36307733	36324029	1
ENSMUSG00000057074	123.715	0.934987	0.401242	2.33023	0.0197939	0.204069	Ces1g	protein_coding	93302369	93337308	8
ENSMUSG00000030659	504.117	0.424972	0.182478	2.32889	0.0198647	0.204461	Nucb2	protein_coding	116504369	116540584	7
ENSMUSG00000059326	165.72	0.55046	0.236388	2.32863	0.0198788	0.204461	Csf2ra	protein_coding	61223957	61228429	19
ENSMUSG00000064345	18773.4	0.979165	0.420448	2.32886	0.0198665	0.204461	mt-Nd2	protein_coding	3914	4951	MT
ENSMUSG00000034795	46.8695	0.622943	0.267645	2.3275	0.0199388	0.204596	Ccdc122	protein_coding	77036772	77112257	14
ENSMUSG00000036098	568.084	0.480994	0.206648	2.3276	0.0199336	0.204596	Myrf	protein_coding	10208272	10240748	19
ENSMUSG00000051166	18.8194	-1.22985	0.528308	-2.3279	0.0199175	0.204596	Eml5	protein_coding	98786805	98901484	12
ENSMUSG00000002379	202.171	-0.51596	0.222055	-2.32357	0.0201485	0.206112	Ndufa11	protein_coding	56717767	56722141	17
ENSMUSG00000004040	1706.53	-0.211945	0.0912029	-2.32388	0.0201318	0.206112	Stat3	protein_coding	100885098	100939540	11
ENSMUSG00000008393	911.668	-0.289945	0.124798	-2.32332	0.0201618	0.206112	Carhsp1	protein_coding	8658580	8672155	16
ENSMUSG00000030562	390.237	0.523776	0.225478	2.32296	0.0201811	0.206112	Nox4	protein_coding	87246096	87398710	7
ENSMUSG00000034807	706.695	0.336393	0.144799	2.32317	0.0201698	0.206112	Colgalt1	protein_coding	71610998	71624911	8
ENSMUSG00000049807	562.015	-0.352683	0.151801	-2.32332	0.0201618	0.206112	Arhgap23	protein_coding	97415533	97502402	11
ENSMUSG00000029729	436.026	0.226381	0.0975163	2.32147	0.0202616	0.206773	Zkscan1	protein_coding	138085084	138107822	5
ENSMUSG00000028187	178.462	0.320428	0.138115	2.32001	0.0203401	0.206808	Rpf1	protein_coding	146505956	146521429	3
ENSMUSG00000029313	1271.27	0.409574	0.176633	2.31879	0.0204066	0.206808	Aff1	protein_coding	103692374	103855322	5
ENSMUSG00000032315	149.315	1.40273	0.604664	2.31985	0.0203492	0.206808	Cyp1a1	protein_coding	57687928	57703824	9
ENSMUSG00000032849	139.372	0.490276	0.211282	2.32048	0.0203147	0.206808	Abcc4	protein_coding	118482692	118706219	14
ENSMUSG00000034793	199.656	-0.36304	0.156525	-2.31937	0.020375	0.206808	G6pc3	protein_coding	102189620	102194081	11
ENSMUSG00000036779	447.044	0.370284	0.15969	2.31877	0.0204074	0.206808	Tent4b	protein_coding	88199213	88259722	8
ENSMUSG00000037062	382.618	0.848103	0.365705	2.31909	0.0203902	0.206808	Sh3glb1	protein_coding	144683678	144720335	3
ENSMUSG00000052707	825.485	-0.349865	0.150742	-2.32095	0.0202897	0.206808	Tnrc6a	protein_coding	123123885	123195296	7
ENSMUSG00000056612	240.502	-0.518836	0.223616	-2.32021	0.0203296	0.206808	Ppp1r14b	protein_coding	6974968	6977324	19
ENSMUSG00000073530	21.2035	1.59941	0.689946	2.31817	0.0204399	0.206978	Pappa2	protein_coding	158711727	158980490	1
ENSMUSG00000001376	214.204	-0.354526	0.152987	-2.31736	0.0204841	0.207105	Vps50	protein_coding	3498382	3603531	6
ENSMUSG00000005150	100.617	-0.59302	0.255879	-2.31758	0.0204724	0.207105	Wdr83	protein_coding	85075035	85081306	8
ENSMUSG00000021224	770.261	0.464707	0.200667	2.31581	0.0205686	0.207736	Numb	protein_coding	83794034	83921934	12
ENSMUSG00000043019	610.485	0.378969	0.163657	2.31563	0.0205783	0.207736	Edem3	protein_coding	151755371	151822051	1
ENSMUSG00000021241	93.5353	-0.460303	0.198829	-2.31507	0.0206092	0.207822	Isca2	protein_coding	84773251	84775088	12
ENSMUSG00000032575	674.771	-0.363627	0.157081	-2.3149	0.0206185	0.207822	Manf	protein_coding	106838312	106891979	9
ENSMUSG00000005982	409.424	0.368427	0.159235	2.31373	0.0206826	0.208073	Naa60	protein_coding	3872375	3904770	16
ENSMUSG00000031029	1275.05	-0.179893	0.0777555	-2.31357	0.0206912	0.208073	Eif3f	protein_coding	108934417	108942951	7
ENSMUSG00000072596	380.107	0.430947	0.186235	2.314	0.0206676	0.208073	Ear2	protein_coding	44102654	44103534	14
ENSMUSG00000003680	126.905	-0.499846	0.216191	-2.31206	0.0207744	0.208241	Taf6l	protein_coding	8774487	8786417	19
ENSMUSG00000020361	1524.88	0.426968	0.1847	2.31168	0.0207953	0.208241	Hspa4	protein_coding	53259814	53300457	11
ENSMUSG00000020460	2689.2	-0.309639	0.133883	-2.31276	0.0207356	0.208241	Rps27a	protein_coding	29545846	29548109	11
ENSMUSG00000021112	856.776	0.356186	0.154061	2.31198	0.0207786	0.208241	Mpp5	protein_coding	78748907	78840714	12
ENSMUSG00000026670	409.496	-0.277148	0.119947	-2.31059	0.0208554	0.208241	Uap1	protein_coding	170141938	170174957	1
ENSMUSG00000032179	564.99	0.393436	0.1703	2.31025	0.0208745	0.208241	Bmp5	protein_coding	75775364	75900310	9
ENSMUSG00000033174	1160.38	-0.337337	0.146009	-2.31039	0.0208664	0.208241	Mgll	protein_coding	88724412	88828360	6
ENSMUSG00000036661	725.869	-0.402303	0.173957	-2.31266	0.0207413	0.208241	Dennd3	protein_coding	73512560	73572242	15
ENSMUSG00000037710	297.922	-0.34968	0.151371	-2.31009	0.020883	0.208241	Cisd1	protein_coding	71330480	71344954	10
ENSMUSG00000052337	670.908	0.382681	0.165638	2.31034	0.0208692	0.208241	Immt	protein_coding	71831331	71877388	6
ENSMUSG00000053137	88.8529	-0.585661	0.253431	-2.31093	0.0208368	0.208241	Mapk11	protein_coding	89142486	89149628	15
ENSMUSG00000002413	546.384	0.342155	0.148161	2.30935	0.0209242	0.208334	Braf	protein_coding	39603237	39725463	6
ENSMUSG00000030660	392.279	1.0767	0.466212	2.30946	0.0209183	0.208334	Pik3c2a	protein_coding	116337265	116443449	7
ENSMUSG00000024238	641.491	0.417903	0.181106	2.30751	0.0210264	0.208612	Zeb1	protein_coding	5591860	5775467	18
ENSMUSG00000027698	772.76	0.283988	0.123021	2.30846	0.0209737	0.208612	Nceh1	protein_coding	27182965	27284608	3
ENSMUSG00000031657	174.395	-0.337946	0.146412	-2.30819	0.0209888	0.208612	Heatr3	protein_coding	88137855	88172027	8
ENSMUSG00000033792	195.194	0.894574	0.387744	2.30713	0.0210477	0.208612	Atp7a	protein_coding	106027276	106124926	X
ENSMUSG00000036977	46.7579	0.74936	0.324776	2.30731	0.0210375	0.208612	Anapc10	protein_coding	79711820	79779059	8
ENSMUSG00000089715	1706.34	-0.290135	0.125749	-2.30725	0.0210408	0.208612	Cbx6	protein_coding	79823896	79834688	15
ENSMUSG00000056116	520.516	-0.333693	0.144678	-2.30645	0.0210856	0.208829	H2-T22	protein_coding	36037128	36042747	17
ENSMUSG00000021262	137.693	-0.528042	0.229226	-2.30359	0.0212457	0.208843	Evl	protein_coding	108554720	108688516	12
ENSMUSG00000024232	151.534	-0.330708	0.14358	-2.30329	0.0212625	0.208843	Bambi	protein_coding	3507923	3516404	18
ENSMUSG00000028756	1087.42	-0.262669	0.114028	-2.30354	0.0212485	0.208843	Pink1	protein_coding	138313409	138326307	4
ENSMUSG00000030629	437.489	-0.445616	0.193436	-2.30369	0.0212402	0.208843	Zfand6	protein_coding	84613766	84689959	7
ENSMUSG00000031701	1060.53	0.193114	0.0838357	2.30349	0.0212516	0.208843	Dnaja2	protein_coding	85537633	85555344	8
ENSMUSG00000031740	542.92	0.62411	0.270961	2.30332	0.021261	0.208843	Mmp2	protein_coding	92827291	92853420	8
ENSMUSG00000037855	218.597	0.308092	0.133733	2.30379	0.0212343	0.208843	Zfp365	protein_coding	67886103	67912662	10
ENSMUSG00000041560	175.839	0.737585	0.320117	2.30411	0.0212166	0.208843	Nop53	protein_coding	15936183	15946074	7
ENSMUSG00000051495	1022.34	-0.316256	0.137306	-2.30329	0.0212626	0.208843	Irf2bp2	protein_coding	126588296	126593986	8
ENSMUSG00000068823	1499.17	0.508104	0.220329	2.30612	0.0211042	0.208843	Csde1	protein_coding	103020426	103058186	3
ENSMUSG00000102976	1443.27	-0.231442	0.10044	-2.30429	0.0212063	0.208843	Zc3h11a	protein_coding	133619862	133661380	1
ENSMUSG00000074088	175.613	-0.281052	0.12204	-2.30295	0.0212815	0.208871	Snrnp40	protein_coding	130360132	130390026	4
ENSMUSG00000007817	1225.72	0.347161	0.150806	2.30203	0.0213333	0.209066	Zmiz1	protein_coding	25459185	25666743	14
ENSMUSG00000058761	309.806	-0.503264	0.218596	-2.30225	0.0213208	0.209066	Rnf169	protein_coding	99920254	99980448	7
ENSMUSG00000005161	888.95	-0.36562	0.158853	-2.30162	0.0213566	0.209138	Prdx2	protein_coding	84969587	84974834	8
ENSMUSG00000032171	182.909	-0.28073	0.122022	-2.30066	0.0214111	0.209358	Pin1	protein_coding	20652095	20666584	9
ENSMUSG00000064127	329.825	0.435642	0.189343	2.30081	0.0214026	0.209358	Med14	protein_coding	12675369	12762073	X
ENSMUSG00000031207	8567.96	0.267397	0.116251	2.30017	0.0214387	0.209391	Msn	protein_coding	96096042	96168552	X
ENSMUSG00000032570	897.645	0.296559	0.128937	2.30003	0.0214465	0.209391	Atp2c1	protein_coding	105403539	105527319	9
ENSMUSG00000015755	945.644	0.394542	0.171751	2.29717	0.0216089	0.210246	Tab2	protein_coding	7905653	7956230	10
ENSMUSG00000015971	216.375	-0.274762	0.119558	-2.29815	0.0215533	0.210246	Actr8	protein_coding	29978337	30006354	14
ENSMUSG00000021065	306.721	0.622328	0.270871	2.29751	0.0215899	0.210246	Fut8	protein_coding	77238125	77476338	12
ENSMUSG00000039221	453.389	-0.325625	0.141756	-2.29708	0.0216144	0.210246	Rpl22l1	protein_coding	28805436	28807424	3
ENSMUSG00000040785	274.783	0.949241	0.413333	2.29655	0.0216442	0.210246	Ttc3	protein_coding	94370618	94469343	16
ENSMUSG00000055024	813.45	0.339666	0.147905	2.29651	0.0216465	0.210246	Ep300	protein_coding	81585351	81652077	15
ENSMUSG00000078903	77.6247	0.83277	0.362467	2.29751	0.02159	0.210246	Gm14391	protein_coding	175191065	175206917	2
ENSMUSG00000090077	69.2831	-1.03541	0.450991	-2.29586	0.0216838	0.210452	Lime1	protein_coding	181380078	181383628	2
ENSMUSG00000045980	162.5	0.334108	0.145589	2.29487	0.0217403	0.210844	Tmem104	protein_coding	115187487	115247023	11
ENSMUSG00000015189	427.133	0.239711	0.104471	2.29453	0.0217598	0.210877	Casd1	protein_coding	4600839	4643355	6
ENSMUSG00000017144	133.471	0.389479	0.169819	2.2935	0.0218195	0.211298	Rnd3	protein_coding	51130438	51149111	2
ENSMUSG00000024259	372.247	0.234519	0.10229	2.29269	0.0218658	0.211434	Slc25a46	protein_coding	31556111	31609911	18
ENSMUSG00000028678	36.7242	0.92905	0.405222	2.29269	0.0218658	0.211434	Kif2c	protein_coding	117159639	117182639	4
ENSMUSG00000024360	1193.91	0.25496	0.111263	2.29151	0.0219339	0.21178	Etf1	protein_coding	34902785	34932007	18
ENSMUSG00000034248	522.309	-0.451342	0.196959	-2.29156	0.0219312	0.21178	Slc25a37	protein_coding	69241848	69285112	14
ENSMUSG00000028466	389.166	-0.33257	0.145162	-2.29103	0.0219616	0.211891	Creb3	protein_coding	43562332	43567060	4
ENSMUSG00000025509	881.053	0.437489	0.191054	2.28987	0.0220288	0.212382	Pnpla2	protein_coding	141455198	141460743	7
ENSMUSG00000003873	221.222	-0.382584	0.167228	-2.28779	0.0221496	0.213233	Bax	protein_coding	45461697	45466898	7
ENSMUSG00000023286	274.532	-0.281986	0.123255	-2.28782	0.0221479	0.213233	Ube2j2	protein_coding	155943831	155959604	4
ENSMUSG00000022019	240.809	0.335674	0.146851	2.28581	0.0222654	0.213561	Tdrd3	protein_coding	87416639	87545504	14
ENSMUSG00000033777	85.4086	1.03487	0.452657	2.28622	0.0222411	0.213561	Tlr13	protein_coding	106143204	106160493	X
ENSMUSG00000035133	285.414	2.1552	0.942601	2.28644	0.0222286	0.213561	Arhgap5	protein_coding	52503972	52571975	12
ENSMUSG00000073616	290.07	-0.393367	0.17209	-2.28582	0.0222647	0.213561	Cops9	protein_coding	92637145	92641985	1
ENSMUSG00000075271	58.1496	0.503861	0.220358	2.28656	0.0222217	0.213561	Ttc30a1	protein_coding	75978247	75981967	2
ENSMUSG00000020451	609.712	-0.574617	0.251541	-2.28439	0.0223487	0.213957	Limk2	protein_coding	3344256	3409189	11
ENSMUSG00000029468	143.849	0.527621	0.23097	2.28437	0.0223496	0.213957	P2rx7	protein_coding	122643911	122691432	5
ENSMUSG00000036990	699.7	0.280776	0.122917	2.28427	0.0223557	0.213957	Otud4	protein_coding	79639618	79677724	8
ENSMUSG00000037993	348.119	0.259847	0.113811	2.28314	0.022422	0.214435	Dhx38	protein_coding	109548011	109565861	8
ENSMUSG00000005986	30.9994	-1.0218	0.447693	-2.28236	0.0224679	0.214717	Ankrd13d	protein_coding	4270180	4283137	19
ENSMUSG00000022789	446.898	0.413361	0.181207	2.28116	0.0225391	0.21524	Dnm1l	protein_coding	16312230	16358959	16
ENSMUSG00000030016	480.764	0.463226	0.203117	2.28059	0.0225727	0.215404	Zfp638	protein_coding	83867109	83989550	6
ENSMUSG00000021087	75.7562	-0.494907	0.217063	-2.28001	0.0226071	0.215575	Rtn1	protein_coding	72211752	72409054	12
ENSMUSG00000025937	364.161	0.694751	0.304855	2.27895	0.0226698	0.215729	Lactb2	protein_coding	13623330	13660546	1
ENSMUSG00000029672	668.98	0.231923	0.101794	2.27835	0.0227057	0.215729	Fam3c	protein_coding	22306520	22356243	6
ENSMUSG00000036777	134.392	0.696532	0.305613	2.27913	0.0226593	0.215729	Anln	protein_coding	22332012	22389188	9
ENSMUSG00000037638	229.567	-0.356388	0.156415	-2.27848	0.0226978	0.215729	Zbtb42	protein_coding	112678828	112682747	12
ENSMUSG00000040818	313.122	-0.265283	0.116428	-2.27852	0.0226957	0.215729	Dennd6a	protein_coding	26573856	26634322	14
ENSMUSG00000025060	1251.9	0.351153	0.154196	2.27732	0.022767	0.215938	Slk	protein_coding	47579678	47645246	19
ENSMUSG00000030105	791.679	0.229053	0.1006	2.27687	0.0227938	0.215938	Arl8b	protein_coding	108783099	108825278	6
ENSMUSG00000031398	53.5553	-1.14393	0.502375	-2.27705	0.0227835	0.215938	Plxna3	protein_coding	74329066	74344689	X
ENSMUSG00000034538	31.023	0.652566	0.286521	2.27755	0.0227533	0.215938	Zfp418	protein_coding	7171330	7183562	7
ENSMUSG00000052681	2216.48	0.250653	0.110104	2.2765	0.0228161	0.215993	Rap1b	protein_coding	117813871	117846035	10
ENSMUSG00000020594	1614.18	0.238463	0.104796	2.27551	0.0228753	0.216347	Pum2	protein_coding	8674134	8752581	12
ENSMUSG00000043207	636.097	0.276998	0.12174	2.27532	0.0228865	0.216347	Zmpste24	protein_coding	121059237	121098241	4
ENSMUSG00000004044	4600.9	-0.211581	0.0930182	-2.27462	0.0229285	0.216588	Cavin1	protein_coding	100956733	100970887	11
ENSMUSG00000020608	376.96	0.579255	0.255027	2.27134	0.0231262	0.217124	Smc6	protein_coding	11265886	11319785	12
ENSMUSG00000020654	170.369	0.465934	0.205031	2.27251	0.0230559	0.217124	Adcy3	protein_coding	4133103	4213525	12
ENSMUSG00000023143	151.437	0.585269	0.257651	2.27156	0.0231133	0.217124	Nagpa	protein_coding	5195289	5204012	16
ENSMUSG00000031617	160.26	0.535288	0.235564	2.27237	0.0230645	0.217124	Tmem184c	protein_coding	77595982	77610698	8
ENSMUSG00000037321	317.523	-0.433433	0.190839	-2.2712	0.0231347	0.217124	Tap1	protein_coding	34187553	34197225	17
ENSMUSG00000041354	469.405	-0.432466	0.190408	-2.27126	0.0231315	0.217124	Rgl2	protein_coding	33929543	33937687	17
ENSMUSG00000044328	74.448	-0.480841	0.211701	-2.27132	0.0231278	0.217124	Trp53i13	protein_coding	77508099	77515980	11
ENSMUSG00000070730	268.707	-0.266266	0.117187	-2.27215	0.0230773	0.217124	Rmdn3	protein_coding	119137001	119157034	2
ENSMUSG00000080268	186.113	-0.336619	0.148138	-2.27233	0.0230668	0.217124	Brms1	protein_coding	5041354	5049917	19
ENSMUSG00000072676	137.366	0.944613	0.416	2.2707	0.023165	0.217253	Tmem254a	protein_coding	25923300	25927672	14
ENSMUSG00000027322	89.3374	0.807225	0.355546	2.27038	0.0231844	0.217279	Siglec1	protein_coding	131069220	131086765	2
ENSMUSG00000028411	141.508	-0.457218	0.201434	-2.26981	0.0232188	0.217446	Aptx	protein_coding	40682382	40703194	4
ENSMUSG00000060450	317.849	0.470266	0.207255	2.26902	0.0232671	0.217742	Rnf14	protein_coding	38284537	38317849	18
ENSMUSG00000020453	254.365	-0.253023	0.11158	-2.26764	0.0233514	0.217907	Patz1	protein_coding	3288874	3309083	11
ENSMUSG00000032228	678.691	0.437008	0.192656	2.26833	0.0233088	0.217907	Tcf12	protein_coding	71842688	72111871	9
ENSMUSG00000034707	1346.48	0.702861	0.309906	2.26798	0.0233302	0.217907	Gns	protein_coding	121365090	121397249	10
ENSMUSG00000038503	403.397	0.594341	0.262087	2.26773	0.0233457	0.217907	Mesd	protein_coding	83884466	83901532	7
ENSMUSG00000026032	343.238	-0.370153	0.163255	-2.26733	0.0233699	0.217925	Ndufb3	protein_coding	58586384	58595964	1
ENSMUSG00000035172	127.229	-0.482123	0.212891	-2.26464	0.0235345	0.219303	Plekhh3	protein_coding	101162679	101171351	11
ENSMUSG00000033249	52.1135	-0.549683	0.242869	-2.26329	0.0236177	0.219922	Hsf4	protein_coding	105269801	105275845	8
ENSMUSG00000001911	1670.44	0.732423	0.323781	2.2621	0.0236914	0.220049	Nfix	protein_coding	84699876	84800344	8
ENSMUSG00000009030	326.626	0.337851	0.149429	2.26095	0.0237625	0.220049	Pdcl	protein_coding	37350074	37359332	2
ENSMUSG00000022200	743.578	0.462751	0.204646	2.26123	0.0237453	0.220049	Golph3	protein_coding	12321450	12351591	15
ENSMUSG00000022553	437.167	-0.230585	0.101922	-2.26237	0.0236746	0.220049	Maf1	protein_coding	76351294	76354380	15
ENSMUSG00000027255	510.994	-0.258843	0.114487	-2.26089	0.0237659	0.220049	Arfgap2	protein_coding	91264974	91276931	2
ENSMUSG00000028657	562.674	0.227866	0.10077	2.26124	0.0237444	0.220049	Ppt1	protein_coding	122836242	122859175	4
ENSMUSG00000056071	1158.45	1.86014	0.822536	2.26147	0.0237301	0.220049	S100a9	protein_coding	90692632	90695721	3
ENSMUSG00000094410	588.477	0.514557	0.22756	2.26119	0.0237477	0.220049	Gm38394	protein_coding	133619940	133661318	1
ENSMUSG00000031897	242.172	-0.417278	0.184601	-2.26043	0.0237944	0.220157	Psmb10	protein_coding	105935735	105938444	8
ENSMUSG00000020580	1390.39	0.341328	0.151093	2.25906	0.0238798	0.220791	Rock2	protein_coding	16894895	16987823	12
ENSMUSG00000022800	466.402	0.44498	0.197029	2.25845	0.0239177	0.220794	Fyttd1	protein_coding	32877500	32908875	16
ENSMUSG00000029056	134.743	-0.416791	0.184595	-2.25786	0.0239544	0.220794	Pank4	protein_coding	154964123	154980938	4
ENSMUSG00000035049	98.5389	-0.464406	0.205696	-2.25773	0.0239625	0.220794	Rrp12	protein_coding	41862851	41896173	19
ENSMUSG00000060703	228.322	0.37601	0.166495	2.25839	0.0239216	0.220794	Cd302	protein_coding	60251993	60284488	2
ENSMUSG00000060771	133.654	0.372519	0.165	2.2577	0.0239645	0.220794	Tsga10	protein_coding	37754776	37866429	1
ENSMUSG00000039145	147.473	0.448473	0.198758	2.25638	0.024047	0.221398	Camk1d	protein_coding	5293457	5714515	2
ENSMUSG00000002799	248.285	-0.329941	0.146259	-2.25586	0.0240793	0.221447	Jag2	protein_coding	112907819	112929776	12
ENSMUSG00000005611	81.9575	0.810593	0.359345	2.25575	0.0240862	0.221447	Mrvi1	protein_coding	110868266	110982461	7
ENSMUSG00000020776	343.762	0.438953	0.19469	2.25463	0.0241565	0.221849	Fbf1	protein_coding	116142285	116168166	11
ENSMUSG00000029407	604.337	0.583341	0.258784	2.25416	0.0241862	0.221849	Uso1	protein_coding	92137938	92202798	5
ENSMUSG00000035310	130.383	0.382825	0.169824	2.25424	0.024181	0.221849	Lin54	protein_coding	100441918	100500639	5
ENSMUSG00000057789	118.107	0.647968	0.287478	2.25397	0.0241977	0.221849	Bak1	protein_coding	27019810	27029009	17
ENSMUSG00000040618	103.958	0.519171	0.23048	2.25256	0.0242867	0.222509	Pck2	protein_coding	55540266	55551242	14
ENSMUSG00000022656	1203.95	0.238583	0.105933	2.2522	0.0243095	0.222562	Nectin3	protein_coding	46387706	46498525	16
ENSMUSG00000024213	620.519	-0.205978	0.0915224	-2.25058	0.0244124	0.223348	Nudt3	protein_coding	27579382	27623495	17
[truncated: 18,576 more rows]

## Sheet: O3-1 vs Sham-1 - DE
Ozone, Day 1 compared to Sham, Day 1 - Differential Gene Expression
[truncated: 20,005 more rows]

[truncated: 15 more sheets: O3-4 vs Sham-4 - DE, CB-O3-1 vs Sham-1 - DE, CB-O3-4 vs Sham-4 - DE, CB-1 vs Sham-1 - GO, CB-4 vs Sham-4 - GO, CB-1 vs CB-4 - GO, O3-1 vs Sham-1 - GO, O3-4 vs Sham-4 - GO, O3-1 vs O3-4 - GO, CB-O3-1 vs Sham-1 - GO, CB-O3-4 vs Sham-4 - GO, CB-O3-1 vs CB-O3-4 - GO, CB-O3 Unique - GO, CB-03-1 Unique - DE, CB-O3-4 Unique - DE]
